# Supplementary material for: Helicobacter pylori infection aggravates hepatic steatosis by lactylation-driven WTAP-mediated m6A modification
Source: Gut Microbes. 2025 Dec 12;17(1):2599543. doi: 10.1080/19490976.2025.2599543 (PMC12710952; doi:10.1080/19490976.2025.2599543)
Supplement: Supplementary material — Supplementary Tables [file KGMI_A_2599543_SM2374.xlsx]

## Sheet: Table S3
Table S3. Detailed information of m6A-Peaks detected by MeRIP-seq analysis.
transcript_id	GeneName	Foldchange	P_value	FDR	Regulation	KEGG	GO_CC	GO_MF	GO_BP
ENST00000280886	DIP2C	2.18696	9.41467e-12	2.83581e-09	up	NA	GO:0005575(cellular_component)//GO:0016021(integral component of membrane)//GO:0005634(nucleus)	GO:0003824(catalytic activity)//GO:0003674(molecular_function)//GO:0008134(transcription factor binding)	GO:0008152(metabolic process)//GO:0008150(biological_process)
ENST00000515206	AHRR	6.74416	1.51895e-06	4.93808e-05	up	NA	GO:0034753(nuclear aryl hydrocarbon receptor complex)//GO:0005737(cytoplasm)	GO:0046983(protein dimerization activity)//GO:0003677(DNA binding)//GO:0001191(transcriptional repressor activity, RNA polymerase II transcription factor binding)	GO:0009410(response to xenobiotic stimulus)//GO:0006351(transcription, DNA-templated)//GO:0045944(positive regulation of transcription from RNA polymerase II promoter)//GO:0000122(negative regulation of transcription from RNA polymerase II promoter)//GO:0006355(regulation of transcription, DNA-templated)
ENST00000264935	CEP72	3.48461	2.46055e-07	1.0095e-05	up	NA	GO:0005813(centrosome)//GO:0034451(centriolar satellite)//GO:0005829(cytosol)	GO:0005515(protein binding)//GO:0042802(identical protein binding)	GO:0007099(centriole replication)//GO:0033566(gamma-tubulin complex localization)//GO:0000278(mitotic cell cycle)//GO:0006996(organelle organization)//GO:0007051(spindle organization)//GO:1904779(regulation of protein localization to centrosome)//GO:0000086(G2/M transition of mitotic cell cycle)
ENST00000297440	DNAAF5	2.27157	7.03516e-10	5.74723e-08	up	NA	GO:0031514(motile cilium)//GO:0005737(cytoplasm)	GO:0045505(dynein intermediate chain binding)	GO:0036158(outer dynein arm assembly)//GO:0003341(cilium movement)//GO:0036159(inner dynein arm assembly)
ENST00000297440	DNAAF5	2.07433	1.61178e-08	8.5747e-07	up	NA	GO:0031514(motile cilium)//GO:0005737(cytoplasm)	GO:0045505(dynein intermediate chain binding)	GO:0036158(outer dynein arm assembly)//GO:0003341(cilium movement)//GO:0036159(inner dynein arm assembly)
ENST00000574564	WNK1	2.32397	1.13764e-09	8.54105e-08	up	NA	GO:0005737(cytoplasm)	GO:0004674(protein serine/threonine kinase activity)//GO:0019901(protein kinase binding)//GO:0019902(phosphatase binding)//GO:0005524(ATP binding)//GO:0030291(protein serine/threonine kinase inhibitor activity)//GO:0000287(magnesium ion binding)//GO:0019869(chloride channel inhibitor activity)//GO:0004672(protein kinase activity)//GO:0005515(protein binding)//GO:0019870(potassium channel inhibito…	GO:1904030(negative regulation of cyclin-dependent protein kinase activity)//GO:0003084(positive regulation of systemic arterial blood pressure)//GO:0048666(neuron development)//GO:0090188(negative regulation of pancreatic juice secretion)//GO:0006468(protein phosphorylation)//GO:0010923(negative regulation of phosphatase activity)//GO:0050794(regulation of cellular process)//GO:0046777(protein a…
ENST00000524559	AP2A2	7.02517	3.89265e-11	7.60029e-09	up	hsa04144(Endocytosis)//hsa04721(Synaptic vesicle cycle)//hsa04961(Endocrine and other factor-regulated calcium reabsorption)//hsa05016(Huntington's disease)	GO:0030131(clathrin adaptor complex)//GO:0005886(plasma membrane)//GO:0036020(endolysosome membrane)//GO:0030669(clathrin-coated endocytic vesicle membrane)//GO:0005794(Golgi apparatus)//GO:0005829(cytosol)//GO:0030117(membrane coat)//GO:0030666(endocytic vesicle membrane)//GO:0030122(AP-2 adaptor complex)//GO:0016023(cytoplasmic, membrane-bounded vesicle)	GO:0003674(molecular_function)//GO:0035615(clathrin adaptor activity)//GO:0032403(protein complex binding)//GO:0019901(protein kinase binding)//GO:0008289(lipid binding)//GO:0005515(protein binding)//GO:0008565(protein transporter activity)	GO:0007411(axon guidance)//GO:0072583(clathrin-mediated endocytosis)//GO:0048013(ephrin receptor signaling pathway)//GO:0042059(negative regulation of epidermal growth factor receptor signaling pathway)//GO:0007268(synaptic transmission)//GO:0007173(epidermal growth factor receptor signaling pathway)//GO:0050690(regulation of defense response to virus by virus)//GO:0016192(vesicle-mediated transp…
ENST00000348261	CACNA1H	2.14336	2.17961e-06	6.74629e-05	up	hsa04010(MAPK signaling pathway)//hsa04020(Calcium signaling pathway)//hsa04713(Circadian entrainment)//	GO:0005891(voltage-gated calcium channel complex)//GO:0016021(integral component of membrane)//GO:0042383(sarcolemma)//GO:0005901(caveola)	GO:0046872(metal ion binding)//GO:0008332(low voltage-gated calcium channel activity)//GO:0097110(scaffold protein binding)	GO:0070509(calcium ion import)//GO:0007517(muscle organ development)//GO:0007411(axon guidance)//GO:0086010(membrane depolarization during action potential)//GO:0034651(cortisol biosynthetic process)//GO:0034765(regulation of ion transmembrane transport)//GO:0070588(calcium ion transmembrane transport)//GO:0006936(muscle contraction)//GO:0035865(cellular response to potassium ion)//GO:0042391(reg…
ENST00000510568	CTBP1	3.35539	6.9184e-06	0.000183154	up	hsa04310(Wnt signaling pathway)//hsa04330(Notch signaling pathway)//hsa05200(Pathways in cancer)//hsa05220(Chronic myeloid leukemia)	GO:0005654(nucleoplasm)//GO:0005667(transcription factor complex)//GO:0005634(nucleus)//GO:0017053(transcriptional repressor complex)//GO:0005737(cytoplasm)	GO:0051287(NAD binding)//GO:0003700(transcription factor activity, sequence-specific DNA binding)//GO:0001106(RNA polymerase II transcription corepressor activity)//GO:0070491(repressing transcription factor binding)//GO:0008134(transcription factor binding)//GO:0016616(oxidoreductase activity, acting on the CH-OH group of donors, NAD or NADP as acceptor)//GO:0042803(protein homodimerization acti…	GO:0055114(oxidation-reduction process)//GO:0031065(positive regulation of histone deacetylation)//GO:0090241(negative regulation of histone H4 acetylation)//GO:0006468(protein phosphorylation)//GO:0006351(transcription, DNA-templated)//GO:0019079(viral genome replication)//GO:0045892(negative regulation of transcription, DNA-templated)//GO:0008285(negative regulation of cell proliferation)//GO:0…
ENST00000283415	LPCAT1	3.72969	1.62492e-11	4.14605e-09	up	hsa00564(Glycerophospholipid metabolism)//hsa00565(Ether lipid metabolism)//	GO:0016021(integral component of membrane)//GO:0005811(lipid particle)//GO:0005789(endoplasmic reticulum membrane)//GO:0005794(Golgi apparatus)//GO:0000139(Golgi membrane)//GO:0016020(membrane)//GO:0005783(endoplasmic reticulum)	GO:0047192(1-alkylglycerophosphocholine O-acetyltransferase activity)//GO:0047191(1-alkylglycerophosphocholine O-acyltransferase activity)//GO:0047159(1-alkenylglycerophosphocholine O-acyltransferase activity)//GO:0047184(1-acylglycerophosphocholine O-acyltransferase activity)//GO:0016746(transferase activity, transferring acyl groups)//GO:0005509(calcium ion binding)	GO:0044255(cellular lipid metabolic process)//GO:0006644(phospholipid metabolic process)//GO:0045732(positive regulation of protein catabolic process)//GO:0008152(metabolic process)//GO:0008654(phospholipid biosynthetic process)//GO:0006654(phosphatidic acid biosynthetic process)//GO:0036148(phosphatidylglycerol acyl-chain remodeling)//GO:0019432(triglyceride biosynthetic process)//GO:0036151(pho…
ENST00000426508	IFT140	8.18307	1.64662e-10	1.93866e-08	up	NA	GO:0005930(axoneme)//GO:0001750(photoreceptor outer segment)//GO:0005813(centrosome)//GO:0030991(intraciliary transport particle A)//GO:0072372(primary cilium)//GO:0097542(ciliary tip)//GO:0032391(photoreceptor connecting cilium)//GO:0036064(ciliary basal body)	GO:0003674(molecular_function)	GO:0035845(photoreceptor cell outer segment organization)//GO:0060041(retina development in camera-type eye)//GO:0007507(heart development)//GO:0048705(skeletal system morphogenesis)//GO:1902017(regulation of cilium assembly)//GO:0021532(neural tube patterning)//GO:0072001(renal system development)//GO:0042384(cilium assembly)//GO:0006996(organelle organization)//GO:0061512(protein localization t…
ENST00000293925	CRAMP1	2.12451	1.6353e-06	5.26303e-05	up	NA	GO:0005634(nucleus)	GO:0003677(DNA binding)	NA
ENST00000349830	ARHGEF10	4.15188	4.06222e-07	1.58233e-05	up	NA	GO:0005813(centrosome)//GO:0005829(cytosol)	GO:0005089(Rho guanyl-nucleotide exchange factor activity)//GO:0005515(protein binding)//GO:0019894(kinesin binding)	GO:0090630(activation of GTPase activity)//GO:0090307(mitotic spindle assembly)//GO:0022011(myelination in peripheral nervous system)//GO:0051496(positive regulation of stress fiber assembly)//GO:0043547(positive regulation of GTPase activity)//GO:0051298(centrosome duplication)//GO:0035023(regulation of Rho protein signal transduction)
ENST00000562103	ZNF598	2.18569	9.03132e-10	7.04677e-08	up	NA	NA	GO:0044822(poly(A) RNA binding)//GO:0008270(zinc ion binding)//GO:0046872(metal ion binding)	NA
ENST00000263073	SMG6	2.10911	9.90158e-07	3.43084e-05	up	hsa03015(mRNA surveillance pathway)	GO:0035145(exon-exon junction complex)//GO:0005697(telomerase holoenzyme complex)//GO:0000333(telomerase catalytic core complex)//GO:0005829(cytosol)//GO:0000781(chromosome, telomeric region)//GO:0005730(nucleolus)//GO:0005634(nucleus)//GO:0005737(cytoplasm)	GO:0070034(telomerase RNA binding)//GO:0004521(endoribonuclease activity)//GO:0070182(DNA polymerase binding)//GO:0042162(telomeric DNA binding)//GO:0043021(ribonucleoprotein complex binding)//GO:0046872(metal ion binding)//GO:0005515(protein binding)	GO:0006406(mRNA export from nucleus)//GO:0000723(telomere maintenance)//GO:0000184(nuclear-transcribed mRNA catabolic process, nonsense-mediated decay)//GO:0032210(regulation of telomere maintenance via telomerase)//GO:0035303(regulation of dephosphorylation)//GO:0090502(RNA phosphodiester bond hydrolysis, endonucleolytic)//GO:0010467(gene expression)//GO:1904354(negative regulation of telomere c…
ENST00000301732	ABCA3	2.40978	3.21506e-07	1.28411e-05	up	hsa02010(ABC transporters)	GO:0005886(plasma membrane)//GO:0016020(membrane)//GO:0016021(integral component of membrane)//GO:0097232(lamellar body membrane)//GO:0097233(alveolar lamellar body membrane)//GO:0097208(alveolar lamellar body)//GO:0005615(extracellular space)	GO:0005524(ATP binding)//GO:0042626(ATPase activity, coupled to transmembrane movement of substances)//GO:0005215(transporter activity)//GO:0016887(ATPase activity)	GO:0044267(cellular protein metabolic process)//GO:0008152(metabolic process)//GO:0042493(response to drug)//GO:0006869(lipid transport)//GO:0055085(transmembrane transport)//GO:0006810(transport)//GO:0051384(response to glucocorticoid)
ENST00000222990	SNX8	80.7	4.11239e-08	2.00968e-06	up	NA	GO:0019898(extrinsic component of membrane)//GO:0031901(early endosome membrane)//GO:0043231(intracellular membrane-bounded organelle)//GO:0030904(retromer complex)	GO:0035091(phosphatidylinositol binding)//GO:0005515(protein binding)//GO:0042802(identical protein binding)	GO:0006897(endocytosis)//GO:0016050(vesicle organization)//GO:0006886(intracellular protein transport)//GO:0034498(early endosome to Golgi transport)
ENST00000449373	MORN1	6.61022	4.11587e-13	4.01548e-10	up	NA	NA	NA	NA
ENST00000258711	CHST12	4.73786	9.01413e-06	0.000230493	up	hsa00532(Glycosaminoglycan biosynthesis - chondroitin sulfate / dermatan sulfate)	GO:0016020(membrane)//GO:0016021(integral component of membrane)//GO:0030173(integral component of Golgi membrane)//GO:0000139(Golgi membrane)	GO:0047756(chondroitin 4-sulfotransferase activity)//GO:0008146(sulfotransferase activity)//GO:0050656(3'-phosphoadenosine 5'-phosphosulfate binding)	GO:0044281(small molecule metabolic process)//GO:0030208(dermatan sulfate biosynthetic process)//GO:0030206(chondroitin sulfate biosynthetic process)//GO:0005975(carbohydrate metabolic process)//GO:0030204(chondroitin sulfate metabolic process)//GO:0030203(glycosaminoglycan metabolic process)//GO:0016051(carbohydrate biosynthetic process)
ENST00000402050	IQCE	3.80834	6.67681e-11	1.10606e-08	up	NA	GO:0005739(mitochondrion)//GO:0072372(primary cilium)	GO:0005515(protein binding)	NA
ENST00000423196	IQCE	2.74489	3.6684e-07	1.44398e-05	up	NA	GO:0005739(mitochondrion)//GO:0072372(primary cilium)	GO:0005515(protein binding)	NA
ENST00000397195	PAFAH1B1	8.44011	1.05123e-07	4.75223e-06	up	hsa00565(Ether lipid metabolism)//	GO:0005871(kinesin complex)//GO:0048471(perinuclear region of cytoplasm)//GO:0005938(cell cortex)//GO:0005635(nuclear envelope)//GO:0005875(microtubule associated complex)//GO:0031965(nuclear membrane)//GO:0000776(kinetochore)//GO:0030424(axon)//GO:0005829(cytosol)//GO:0005813(centrosome)//GO:0070062(extracellular exosome)//GO:0030426(growth cone)//GO:0031512(motile primary cilium)//GO:0000235(as…	GO:0045502(dynein binding)//GO:0034452(dynactin binding)//GO:0042803(protein homodimerization activity)//GO:0008201(heparin binding)//GO:0051219(phosphoprotein binding)//GO:0043274(phospholipase binding)//GO:0008017(microtubule binding)//GO:0045505(dynein intermediate chain binding)//GO:0005515(protein binding)	GO:0019226(transmission of nerve impulse)//GO:0021987(cerebral cortex development)//GO:0016042(lipid catabolic process)//GO:0042249(establishment of planar polarity of embryonic epithelium)//GO:0047496(vesicle transport along microtubule)//GO:0060117(auditory receptor cell development)//GO:2000574(regulation of microtubule motor activity)//GO:0001667(ameboidal-type cell migration)//GO:0090102(coc…
ENST00000397195	PAFAH1B1	3.35201	6.86305e-06	0.000181881	up	hsa00565(Ether lipid metabolism)//	GO:0005871(kinesin complex)//GO:0048471(perinuclear region of cytoplasm)//GO:0005938(cell cortex)//GO:0005635(nuclear envelope)//GO:0005875(microtubule associated complex)//GO:0031965(nuclear membrane)//GO:0000776(kinetochore)//GO:0030424(axon)//GO:0005829(cytosol)//GO:0005813(centrosome)//GO:0070062(extracellular exosome)//GO:0030426(growth cone)//GO:0031512(motile primary cilium)//GO:0000235(as…	GO:0045502(dynein binding)//GO:0034452(dynactin binding)//GO:0042803(protein homodimerization activity)//GO:0008201(heparin binding)//GO:0051219(phosphoprotein binding)//GO:0043274(phospholipase binding)//GO:0008017(microtubule binding)//GO:0045505(dynein intermediate chain binding)//GO:0005515(protein binding)	GO:0019226(transmission of nerve impulse)//GO:0021987(cerebral cortex development)//GO:0016042(lipid catabolic process)//GO:0042249(establishment of planar polarity of embryonic epithelium)//GO:0047496(vesicle transport along microtubule)//GO:0060117(auditory receptor cell development)//GO:2000574(regulation of microtubule motor activity)//GO:0001667(ameboidal-type cell migration)//GO:0090102(coc…
ENST00000275364	GNA12	2.58238	3.92247e-07	1.53362e-05	up	hsa04010(MAPK signaling pathway)//hsa04022(cGMP-PKG signaling pathway)//hsa04071(Sphingolipid signaling pathway)//	GO:0031526(brush border membrane)//GO:0005886(plasma membrane)//GO:0005834(heterotrimeric G-protein complex)//GO:0005925(focal adhesion)	GO:0031752(D5 dopamine receptor binding)//GO:0003924(GTPase activity)//GO:0031683(G-protein beta/gamma-subunit complex binding)//GO:0005525(GTP binding)//GO:0004871(signal transducer activity)//GO:0019001(guanyl nucleotide binding)//GO:0046872(metal ion binding)//GO:0005515(protein binding)	GO:0042733(embryonic digit morphogenesis)//GO:0030168(platelet activation)//GO:0008360(regulation of cell shape)//GO:0007266(Rho protein signal transduction)//GO:0042493(response to drug)//GO:0010762(regulation of fibroblast migration)//GO:0007596(blood coagulation)//GO:0030154(cell differentiation)//GO:0001701(in utero embryonic development)//GO:0032434(regulation of proteasomal ubiquitin-depend…
ENST00000585338	THOP1	12.4975	2.33148e-12	1.03841e-09	up	hsa04614(Renin-angiotensin system)//hsa05143(African trypanosomiasis)	GO:0005758(mitochondrial intermembrane space)	GO:0008237(metallopeptidase activity)//GO:0005515(protein binding)//GO:0046872(metal ion binding)//GO:0004222(metalloendopeptidase activity)//GO:0042277(peptide binding)	GO:0006508(proteolysis)//GO:0006518(peptide metabolic process)
ENST00000307741	THOP1	15.3848	1.38772e-12	7.40633e-10	up	hsa04614(Renin-angiotensin system)//hsa05143(African trypanosomiasis)	GO:0005758(mitochondrial intermembrane space)	GO:0008237(metallopeptidase activity)//GO:0005515(protein binding)//GO:0046872(metal ion binding)//GO:0004222(metalloendopeptidase activity)//GO:0042277(peptide binding)	GO:0006508(proteolysis)//GO:0006518(peptide metabolic process)
ENST00000540314	TEAD4	4.23965	9.22128e-09	5.19036e-07	up	hsa04390(Hippo signaling pathway)	GO:0005654(nucleoplasm)//GO:0005634(nucleus)	GO:0005515(protein binding)//GO:0003677(DNA binding)//GO:0003700(transcription factor activity, sequence-specific DNA binding)	GO:0007517(muscle organ development)//GO:0098792(xenophagy)//GO:0001501(skeletal system development)//GO:0010467(gene expression)//GO:0006351(transcription, DNA-templated)//GO:0035329(hippo signaling)//GO:0006367(transcription initiation from RNA polymerase II promoter)//GO:0006357(regulation of transcription from RNA polymerase II promoter)//GO:0002230(positive regulation of defense response to …
ENST00000254695	RAP1GAP2	3.58357	5.03191e-07	1.91155e-05	up	NA	GO:0005886(plasma membrane)//GO:0031965(nuclear membrane)//GO:0043005(neuron projection)//GO:0048471(perinuclear region of cytoplasm)//GO:0005829(cytosol)//GO:0005813(centrosome)//GO:0005737(cytoplasm)	GO:0005096(GTPase activator activity)//GO:0005515(protein binding)	GO:0010977(negative regulation of neuron projection development)//GO:0051056(regulation of small GTPase mediated signal transduction)//GO:0008361(regulation of cell size)//GO:0043547(positive regulation of GTPase activity)
ENST00000413079	PFKP	2.21622	5.40226e-10	4.65802e-08	up	hsa00010(Glycolysis / Gluconeogenesis)//hsa00030(Pentose phosphate pathway)//hsa00051(Fructose and mannose metabolism)//hsa00052(Galactose metabolism)//	GO:0016020(membrane)//GO:0005634(nucleus)//GO:0070062(extracellular exosome)//GO:0005829(cytosol)	GO:0003872(6-phosphofructokinase activity)//GO:0005524(ATP binding)//GO:0046872(metal ion binding)//GO:0032403(protein complex binding)	GO:0044281(small molecule metabolic process)//GO:0098779(mitophagy in response to mitochondrial depolarization)//GO:0006006(glucose metabolic process)//GO:0006002(fructose 6-phosphate metabolic process)//GO:0005975(carbohydrate metabolic process)//GO:0061615(glycolytic process through fructose-6-phosphate)//GO:0061621(canonical glycolysis)
ENST00000381072	PFKP	5.7332	3.83552e-07	1.50244e-05	up	hsa00010(Glycolysis / Gluconeogenesis)//hsa00030(Pentose phosphate pathway)//hsa00051(Fructose and mannose metabolism)//hsa00052(Galactose metabolism)//	GO:0016020(membrane)//GO:0005634(nucleus)//GO:0070062(extracellular exosome)//GO:0005829(cytosol)	GO:0003872(6-phosphofructokinase activity)//GO:0005524(ATP binding)//GO:0046872(metal ion binding)//GO:0032403(protein complex binding)	GO:0044281(small molecule metabolic process)//GO:0098779(mitophagy in response to mitochondrial depolarization)//GO:0006006(glucose metabolic process)//GO:0006002(fructose 6-phosphate metabolic process)//GO:0005975(carbohydrate metabolic process)//GO:0061615(glycolytic process through fructose-6-phosphate)//GO:0061621(canonical glycolysis)
ENST00000380379	BPHL	3.14957	2.53115e-06	7.67864e-05	up	NA	GO:0005739(mitochondrion)//GO:0005741(mitochondrial outer membrane)//GO:0070062(extracellular exosome)	GO:0016787(hydrolase activity)	GO:0009636(response to toxic substance)//GO:0044281(small molecule metabolic process)//GO:0008152(metabolic process)//GO:0006805(xenobiotic metabolic process)//GO:0006520(cellular amino acid metabolic process)
ENST00000443925	EIPR1	838	4.14846e-11	7.94482e-09	up	NA	NA	NA	NA
ENST00000228820	PARP11	3.11761	2.27607e-08	1.17057e-06	up	NA	GO:0005635(nuclear envelope)	GO:0005515(protein binding)//GO:0003950(NAD+ ADP-ribosyltransferase activity)	GO:0006998(nuclear envelope organization)//GO:0008152(metabolic process)
ENST00000228820	PARP11	141.9	3.11346e-09	1.99877e-07	up	NA	GO:0005635(nuclear envelope)	GO:0005515(protein binding)//GO:0003950(NAD+ ADP-ribosyltransferase activity)	GO:0006998(nuclear envelope organization)//GO:0008152(metabolic process)
ENST00000294016	ADCY9	2.45834	3.34276e-06	9.75648e-05	up	hsa00230(Purine metabolism)//hsa04015(Rap1 signaling pathway)//hsa04020(Calcium signaling pathway)//hsa04022(cGMP-PKG signaling pathway)//hsa04024(cAMP signaling pathway)//hsa04062(Chemokine signaling pathway)//	GO:0016021(integral component of membrane)//GO:0005887(integral component of plasma membrane)//GO:0030425(dendrite)//GO:0030424(axon)//GO:0005886(plasma membrane)//GO:0005622(intracellular)	GO:0005524(ATP binding)//GO:0016849(phosphorus-oxygen lyase activity)//GO:0046872(metal ion binding)//GO:0004016(adenylate cyclase activity)	GO:0009190(cyclic nucleotide biosynthetic process)//GO:0007189(adenylate cyclase-activating G-protein coupled receptor signaling pathway)//GO:0045087(innate immune response)//GO:0006833(water transport)//GO:0007268(synaptic transmission)//GO:0006171(cAMP biosynthetic process)//GO:0071880(adenylate cyclase-activating adrenergic receptor signaling pathway)//GO:0007173(epidermal growth factor recept…
ENST00000254742	TMEM128	5.67378	2.52131e-08	1.28717e-06	up	NA	GO:0016021(integral component of membrane)//GO:0005575(cellular_component)	GO:0003674(molecular_function)//GO:0005515(protein binding)	GO:0008150(biological_process)
ENST00000306390	LRG1	1618.1	1.33957e-10	1.70049e-08	up	NA	GO:0016020(membrane)//GO:0070062(extracellular exosome)//GO:0005576(extracellular region)//GO:0005615(extracellular space)	GO:0003674(molecular_function)//GO:0005160(transforming growth factor beta receptor binding)	GO:0001938(positive regulation of endothelial cell proliferation)//GO:0050873(brown fat cell differentiation)//GO:0030511(positive regulation of transforming growth factor beta receptor signaling pathway)//GO:0045766(positive regulation of angiogenesis)//GO:0008150(biological_process)
ENST00000544671	DYRK4	10.6529	3.96832e-13	4.01548e-10	up	NA	GO:0043231(intracellular membrane-bounded organelle)//GO:0005634(nucleus)//GO:0005737(cytoplasm)	GO:0004674(protein serine/threonine kinase activity)//GO:0004672(protein kinase activity)//GO:0004712(protein serine/threonine/tyrosine kinase activity)//GO:0005524(ATP binding)//GO:0004713(protein tyrosine kinase activity)//GO:0046872(metal ion binding)//GO:0005515(protein binding)	GO:0018108(peptidyl-tyrosine phosphorylation)//GO:0006468(protein phosphorylation)
ENST00000252542	SAFB2	3.21372	8.15905e-08	3.77011e-06	up	NA	GO:0005654(nucleoplasm)//GO:0043231(intracellular membrane-bounded organelle)//GO:0070062(extracellular exosome)//GO:0005737(cytoplasm)	GO:0044822(poly(A) RNA binding)//GO:0000166(nucleotide binding)//GO:0005515(protein binding)//GO:0003677(DNA binding)//GO:0042802(identical protein binding)	GO:0006351(transcription, DNA-templated)//GO:0006355(regulation of transcription, DNA-templated)
ENST00000034275	RANBP3	3.20028	1.92453e-06	6.06322e-05	up	hsa05166(HTLV-I infection)	GO:0005654(nucleoplasm)//GO:0005634(nucleus)//GO:0005737(cytoplasm)	GO:0070412(R-SMAD binding)//GO:0005515(protein binding)//GO:0008536(Ran GTPase binding)	GO:0015031(protein transport)//GO:0046907(intracellular transport)
ENST00000303657	RFX2	5.27151	7.14195e-07	2.58859e-05	up	NA	GO:0005634(nucleus)	GO:0000978(RNA polymerase II core promoter proximal region sequence-specific DNA binding)//GO:0003677(DNA binding)//GO:0003700(transcription factor activity, sequence-specific DNA binding)	GO:0006357(regulation of transcription from RNA polymerase II promoter)//GO:0006351(transcription, DNA-templated)//GO:0006355(regulation of transcription, DNA-templated)
ENST00000276893	UHRF2	8.70219	2.99958e-08	1.50434e-06	up	NA	GO:0005654(nucleoplasm)//GO:0005634(nucleus)//GO:0005720(nuclear heterochromatin)	GO:0008270(zinc ion binding)//GO:0004842(ubiquitin-protein transferase activity)//GO:0042393(histone binding)//GO:0061630(ubiquitin protein ligase activity)//GO:0016874(ligase activity)//GO:0005515(protein binding)//GO:0003677(DNA binding)	GO:0071158(positive regulation of cell cycle arrest)//GO:0090308(regulation of methylation-dependent chromatin silencing)//GO:0008283(cell proliferation)//GO:0030154(cell differentiation)//GO:0016567(protein ubiquitination)//GO:0051865(protein autoubiquitination)//GO:0010216(maintenance of DNA methylation)//GO:0007049(cell cycle)//GO:0006511(ubiquitin-dependent protein catabolic process)//GO:0051…
ENST00000245817	TNFSF9	2.25973	1.06915e-10	1.46318e-08	up	hsa04060(Cytokine-cytokine receptor interaction)	GO:0005886(plasma membrane)//GO:0005615(extracellular space)//GO:0016021(integral component of membrane)	GO:0005102(receptor binding)//GO:0032813(tumor necrosis factor receptor superfamily binding)//GO:0005164(tumor necrosis factor receptor binding)//GO:0005125(cytokine activity)	GO:0042104(positive regulation of activated T cell proliferation)//GO:0007267(cell-cell signaling)//GO:0032729(positive regulation of interferon-gamma production)//GO:0008283(cell proliferation)//GO:0045585(positive regulation of cytotoxic T cell differentiation)//GO:0032755(positive regulation of interleukin-6 production)//GO:0032735(positive regulation of interleukin-12 production)//GO:0006955(…
ENST00000597430	CD70	3.83402	1.37259e-06	4.53677e-05	up	hsa04060(Cytokine-cytokine receptor interaction)	GO:0005886(plasma membrane)//GO:0016021(integral component of membrane)//GO:0005887(integral component of plasma membrane)//GO:0005615(extracellular space)//GO:0070062(extracellular exosome)	GO:0005102(receptor binding)//GO:0005515(protein binding)//GO:0002020(protease binding)//GO:0005164(tumor necrosis factor receptor binding)//GO:0005125(cytokine activity)	GO:0007267(cell-cell signaling)//GO:0008283(cell proliferation)//GO:0097191(extrinsic apoptotic signaling pathway)//GO:0006955(immune response)//GO:0033209(tumor necrosis factor-mediated signaling pathway)//GO:0007165(signal transduction)
ENST00000378827	BMP2	4.14982	9.59426e-07	3.33728e-05	up	hsa04060(Cytokine-cytokine receptor interaction)//hsa04340(Hedgehog signaling pathway)//hsa04350(TGF-beta signaling pathway)//hsa04390(Hippo signaling pathway)//hsa04550(Signaling pathways regulating pluripotency of stem cells)//hsa05200(Pathways in cancer)//hsa05217(Basal cell carcinoma)	GO:0070724(BMP receptor complex)//GO:0005576(extracellular region)//GO:0005615(extracellular space)//GO:0009986(cell surface)	GO:0070700(BMP receptor binding)//GO:0008083(growth factor activity)//GO:0005125(cytokine activity)//GO:0005102(receptor binding)//GO:0005160(transforming growth factor beta receptor binding)//GO:0046982(protein heterodimerization activity)//GO:0004745(retinol dehydrogenase activity)//GO:0039706(co-receptor binding)//GO:0019211(phosphatase activator activity)//GO:0046332(SMAD binding)//GO:0005515…	GO:2000065(negative regulation of cortisol biosynthetic process)//GO:0060317(cardiac epithelial to mesenchymal transition)//GO:0045786(negative regulation of cell cycle)//GO:0003181(atrioventricular valve morphogenesis)//GO:0035630(bone mineralization involved in bone maturation)//GO:0030177(positive regulation of Wnt signaling pathway)//GO:0033690(positive regulation of osteoblast proliferation)…
ENST00000307659	KIAA0232	389.923	6.00567e-09	3.5584e-07	up	NA	NA	GO:0005524(ATP binding)	NA
ENST00000310074	TADA2B	2.27802	4.03966e-11	7.83235e-09	up	NA	GO:0030914(STAGA complex)//GO:0070461(SAGA-type complex)	GO:0008270(zinc ion binding)//GO:0003700(transcription factor activity, sequence-specific DNA binding)//GO:0003682(chromatin binding)//GO:0003677(DNA binding)//GO:0004402(histone acetyltransferase activity)//GO:0003713(transcription coactivator activity)	GO:0006325(chromatin organization)//GO:0006338(chromatin remodeling)//GO:0006351(transcription, DNA-templated)//GO:0035066(positive regulation of histone acetylation)//GO:0016573(histone acetylation)//GO:0006357(regulation of transcription from RNA polymerase II promoter)
ENST00000303635	CAMTA1	2.37184	8.51429e-08	3.92267e-06	up	NA	GO:0005634(nucleus)//GO:0005737(cytoplasm)	GO:0001077(transcriptional activator activity, RNA polymerase II core promoter proximal region sequence-specific binding)//GO:0043565(sequence-specific DNA binding)	GO:0006366(transcription from RNA polymerase II promoter)//GO:0045944(positive regulation of transcription from RNA polymerase II promoter)//GO:0050885(neuromuscular process controlling balance)
ENST00000340749	SLC2A14	2.47563	6.16495e-12	2.04931e-09	up	NA	GO:0016021(integral component of membrane)//GO:0005634(nucleus)	GO:0005355(glucose transmembrane transporter activity)//GO:0022857(transmembrane transporter activity)	GO:0055085(transmembrane transport)//GO:0007275(multicellular organism development)//GO:0007283(spermatogenesis)//GO:1904659(glucose transmembrane transport)//GO:0030154(cell differentiation)
ENST00000377507	TNFRSF9	1779.3	9.13335e-13	5.71535e-10	up	hsa04060(Cytokine-cytokine receptor interaction)	GO:0009897(external side of plasma membrane)//GO:0016021(integral component of membrane)//GO:0005887(integral component of plasma membrane)//GO:0005615(extracellular space)	GO:0004872(receptor activity)//GO:0019955(cytokine binding)//GO:0005031(tumor necrosis factor-activated receptor activity)	GO:0032496(response to lipopolysaccharide)//GO:0042981(regulation of apoptotic process)//GO:0006954(inflammatory response)//GO:2001183(negative regulation of interleukin-12 secretion)//GO:0007275(multicellular organism development)//GO:0008285(negative regulation of cell proliferation)//GO:2001180(negative regulation of interleukin-10 secretion)//GO:0070207(protein homotrimerization)//GO:0006955(…
ENST00000075120	SLC2A3	2.11148	3.95648e-09	2.45497e-07	up	NA	GO:0016021(integral component of membrane)//GO:0005887(integral component of plasma membrane)//GO:0005886(plasma membrane)//GO:0070062(extracellular exosome)	GO:0005536(glucose binding)//GO:0005355(glucose transmembrane transporter activity)//GO:0022857(transmembrane transporter activity)	GO:0015758(glucose transport)//GO:0044281(small molecule metabolic process)//GO:0019852(L-ascorbic acid metabolic process)//GO:0005975(carbohydrate metabolic process)//GO:1904659(glucose transmembrane transport)//GO:0055085(transmembrane transport)//GO:0006767(water-soluble vitamin metabolic process)//GO:0008645(hexose transport)//GO:0006766(vitamin metabolic process)
ENST00000075120	SLC2A3	2.49781	4.22655e-10	3.84334e-08	up	NA	GO:0016021(integral component of membrane)//GO:0005887(integral component of plasma membrane)//GO:0005886(plasma membrane)//GO:0070062(extracellular exosome)	GO:0005536(glucose binding)//GO:0005355(glucose transmembrane transporter activity)//GO:0022857(transmembrane transporter activity)	GO:0015758(glucose transport)//GO:0044281(small molecule metabolic process)//GO:0019852(L-ascorbic acid metabolic process)//GO:0005975(carbohydrate metabolic process)//GO:1904659(glucose transmembrane transport)//GO:0055085(transmembrane transport)//GO:0006767(water-soluble vitamin metabolic process)//GO:0008645(hexose transport)//GO:0006766(vitamin metabolic process)
ENST00000356406	ACOX3	3.73315	3.81419e-07	1.49525e-05	up	hsa00071(Fatty acid degradation)//hsa00592(alpha-Linolenic acid metabolism)//hsa01040(Biosynthesis of unsaturated fatty acids)//	GO:0016020(membrane)//GO:0005777(peroxisome)//GO:0005739(mitochondrion)//GO:0005782(peroxisomal matrix)	GO:0052890(oxidoreductase activity, acting on the CH-CH group of donors, with a flavin as acceptor)//GO:0003995(acyl-CoA dehydrogenase activity)//GO:0005102(receptor binding)//GO:0009055(electron carrier activity)//GO:0016402(pristanoyl-CoA oxidase activity)//GO:0000062(fatty-acyl-CoA binding)//GO:0050660(flavin adenine dinucleotide binding)//GO:0016627(oxidoreductase activity, acting on the CH-C…	GO:0055114(oxidation-reduction process)//GO:0044255(cellular lipid metabolic process)//GO:0044281(small molecule metabolic process)//GO:0055088(lipid homeostasis)//GO:0033539(fatty acid beta-oxidation using acyl-CoA dehydrogenase)//GO:0033540(fatty acid beta-oxidation using acyl-CoA oxidase)
ENST00000299550	TRIM66	6.2265	5.81281e-10	4.91326e-08	up	NA	GO:0005654(nucleoplasm)//GO:0016235(aggresome)//GO:0010369(chromocenter)	GO:0008270(zinc ion binding)//GO:0003682(chromatin binding)//GO:0042803(protein homodimerization activity)	GO:0045892(negative regulation of transcription, DNA-templated)
ENST00000562973	METTL22	6.35727	1.04689e-09	7.97455e-08	up	NA	GO:0005886(plasma membrane)//GO:0005634(nucleus)//GO:0005794(Golgi apparatus)//GO:0043231(intracellular membrane-bounded organelle)//GO:0005737(cytoplasm)	GO:0008168(methyltransferase activity)	GO:0032259(methylation)
ENST00000381920	METTL22	5.88734	3.5434e-09	2.23017e-07	up	NA	GO:0005886(plasma membrane)//GO:0005634(nucleus)//GO:0005794(Golgi apparatus)//GO:0043231(intracellular membrane-bounded organelle)//GO:0005737(cytoplasm)	GO:0008168(methyltransferase activity)	GO:0032259(methylation)
ENST00000646038	TRIM66	2.30181	1.13549e-08	6.26311e-07	up	NA	GO:0005654(nucleoplasm)//GO:0016235(aggresome)//GO:0010369(chromocenter)	GO:0008270(zinc ion binding)//GO:0003682(chromatin binding)//GO:0042803(protein homodimerization activity)	GO:0045892(negative regulation of transcription, DNA-templated)
ENST00000646640	TBL1X	6.54181	6.90985e-12	2.2346e-09	up	hsa04310(Wnt signaling pathway)	GO:0005654(nucleoplasm)//GO:0000118(histone deacetylase complex)//GO:0005634(nucleus)//GO:0005876(spindle microtubule)//GO:0017053(transcriptional repressor complex)	GO:0019904(protein domain specific binding)//GO:0008013(beta-catenin binding)//GO:0042393(histone binding)//GO:0044212(transcription regulatory region DNA binding)//GO:0008134(transcription factor binding)//GO:0003714(transcription corepressor activity)//GO:0005515(protein binding)//GO:0008022(protein C-terminus binding)	GO:0044255(cellular lipid metabolic process)//GO:0006325(chromatin organization)//GO:0043161(proteasome-mediated ubiquitin-dependent protein catabolic process)//GO:0044281(small molecule metabolic process)//GO:0016575(histone deacetylation)//GO:0060070(canonical Wnt signaling pathway)//GO:0006351(transcription, DNA-templated)//GO:0007219(Notch signaling pathway)//GO:0045944(positive regulation of…
ENST00000256458	IRAK2	6.33371	2.16471e-10	2.37651e-08	up	hsa04722(Neurotrophin signaling pathway)//hsa05152(Tuberculosis)	GO:0010008(endosome membrane)//GO:0005886(plasma membrane)//GO:0005634(nucleus)//GO:0005737(cytoplasm)//GO:0005829(cytosol)	GO:0005524(ATP binding)//GO:0005515(protein binding)//GO:0046982(protein heterodimerization activity)//GO:0004674(protein serine/threonine kinase activity)//GO:0042803(protein homodimerization activity)	GO:0034166(toll-like receptor 10 signaling pathway)//GO:0007249(I-kappaB kinase/NF-kappaB signaling)//GO:0035666(TRIF-dependent toll-like receptor signaling pathway)//GO:0034142(toll-like receptor 4 signaling pathway)//GO:0051403(stress-activated MAPK cascade)//GO:0031663(lipopolysaccharide-mediated signaling pathway)//GO:0034146(toll-like receptor 5 signaling pathway)//GO:0035872(nucleotide-bind…
ENST00000397117	SEC13	3.82711	1.55201e-07	6.70252e-06	up	hsa03013(RNA transport)//hsa04141(Protein processing in endoplasmic reticulum)	GO:0070062(extracellular exosome)//GO:0005635(nuclear envelope)//GO:0031080(nuclear pore outer ring)//GO:0005789(endoplasmic reticulum membrane)//GO:0012507(ER to Golgi transport vesicle membrane)//GO:0005829(cytosol)//GO:0043231(intracellular membrane-bounded organelle)//GO:0000776(kinetochore)//GO:0000139(Golgi membrane)//GO:0005654(nucleoplasm)//GO:0061700(GATOR2 complex)	GO:0005515(protein binding)	GO:0061024(membrane organization)//GO:0044267(cellular protein metabolic process)//GO:0002474(antigen processing and presentation of peptide antigen via MHC class I)//GO:0051028(mRNA transport)//GO:0007264(small GTPase mediated signal transduction)//GO:0048208(COPII vesicle coating)//GO:0000278(mitotic cell cycle)//GO:0006886(intracellular protein transport)//GO:0043687(post-translational protein…
ENST00000350697	SEC13	17.9773	1.06881e-06	3.6588e-05	up	hsa03013(RNA transport)//hsa04141(Protein processing in endoplasmic reticulum)	GO:0070062(extracellular exosome)//GO:0005635(nuclear envelope)//GO:0031080(nuclear pore outer ring)//GO:0005789(endoplasmic reticulum membrane)//GO:0012507(ER to Golgi transport vesicle membrane)//GO:0005829(cytosol)//GO:0043231(intracellular membrane-bounded organelle)//GO:0000776(kinetochore)//GO:0000139(Golgi membrane)//GO:0005654(nucleoplasm)//GO:0061700(GATOR2 complex)	GO:0005515(protein binding)	GO:0061024(membrane organization)//GO:0044267(cellular protein metabolic process)//GO:0002474(antigen processing and presentation of peptide antigen via MHC class I)//GO:0051028(mRNA transport)//GO:0007264(small GTPase mediated signal transduction)//GO:0048208(COPII vesicle coating)//GO:0000278(mitotic cell cycle)//GO:0006886(intracellular protein transport)//GO:0043687(post-translational protein…
ENST00000324570	ATF7IP2	7.98052	1.10767e-06	3.77272e-05	up	NA	GO:0005730(nucleolus)//GO:0005634(nucleus)//GO:0005737(cytoplasm)	NA	GO:0006351(transcription, DNA-templated)//GO:0006355(regulation of transcription, DNA-templated)
ENST00000296657	ANKRD33B	3.32346	1.41029e-06	4.64114e-05	up	NA	NA	NA	NA
ENST00000296657	ANKRD33B	2.25667	5.92878e-09	3.51913e-07	up	NA	NA	NA	NA
ENST00000255390	SCO1	394.864	3.12478e-12	1.29747e-09	up	NA	GO:0030016(myofibril)//GO:0005743(mitochondrial inner membrane)//GO:0005739(mitochondrion)//GO:0072492(host cell mitochondrial intermembrane space)	GO:0005507(copper ion binding)//GO:0005515(protein binding)	GO:0006878(cellular copper ion homeostasis)//GO:0006825(copper ion transport)//GO:0008535(respiratory chain complex IV assembly)//GO:0006091(generation of precursor metabolites and energy)
ENST00000538986	TAS2R20	2.17849	5.55055e-11	9.76088e-09	up	hsa04742(Taste transduction)	GO:0016021(integral component of membrane)//GO:0005886(plasma membrane)	GO:0004930(G-protein coupled receptor activity)	GO:0007186(G-protein coupled receptor signaling pathway)//GO:0050909(sensory perception of taste)
ENST00000252444	LDLR	3.18883	5.73294e-07	2.13859e-05	up	hsa04144(Endocytosis)//hsa04913(Ovarian steroidogenesis)//	GO:0005886(plasma membrane)//GO:0005887(integral component of plasma membrane)//GO:0045177(apical part of cell)//GO:0043235(receptor complex)//GO:0009986(cell surface)//GO:0034362(low-density lipoprotein particle)//GO:0009897(external side of plasma membrane)//GO:0016020(membrane)//GO:1990666(PCSK9-LDLR complex)//GO:0005794(Golgi apparatus)//GO:0016021(integral component of membrane)//GO:0005770(…	GO:0002020(protease binding)//GO:0005041(low-density lipoprotein receptor activity)//GO:0030229(very-low-density lipoprotein particle receptor activity)//GO:0001618(virus receptor activity)//GO:0030169(low-density lipoprotein particle binding)//GO:0042802(identical protein binding)//GO:0032050(clathrin heavy chain binding)//GO:0004872(receptor activity)//GO:0005515(protein binding)//GO:0001948(gl…	GO:0006897(endocytosis)//GO:0010899(regulation of phosphatidylcholine catabolic process)//GO:0042157(lipoprotein metabolic process)//GO:0044281(small molecule metabolic process)//GO:0006898(receptor-mediated endocytosis)//GO:0006775(fat-soluble vitamin metabolic process)//GO:0015914(phospholipid transport)//GO:2000188(regulation of cholesterol homeostasis)//GO:0030301(cholesterol transport)//GO:0…
ENST00000261657	CLEC16A	2.257	1.23475e-10	1.61224e-08	up	NA	GO:0005765(lysosomal membrane)//GO:0010008(endosome membrane)	NA	GO:0006914(autophagy)
ENST00000399850	CELF2	4.31512	6.28855e-09	3.71067e-07	up	NA	GO:0005634(nucleus)//GO:0005737(cytoplasm)	GO:0044822(poly(A) RNA binding)//GO:0000166(nucleotide binding)//GO:0003676(nucleic acid binding)//GO:0003723(RNA binding)	GO:0006397(mRNA processing)//GO:0008016(regulation of heart contraction)//GO:0006376(mRNA splice site selection)//GO:0006396(RNA processing)
ENST00000598234	AC099489.1	4.17321	6.74315e-08	3.16951e-06	up	NA	NA	NA	NA
ENST00000598234	AC099489.1	13.9091	3.78563e-09	2.36436e-07	up	NA	NA	NA	NA
ENST00000256720	LPIN1	309.7	2.3269e-09	1.5695e-07	up	hsa00561(Glycerolipid metabolism)//hsa00564(Glycerophospholipid metabolism)//	GO:0005635(nuclear envelope)//GO:0031965(nuclear membrane)//GO:0005789(endoplasmic reticulum membrane)//GO:0005829(cytosol)//GO:0005741(mitochondrial outer membrane)//GO:0005654(nucleoplasm)//GO:0005634(nucleus)//GO:0005737(cytoplasm)	GO:0008195(phosphatidate phosphatase activity)//GO:0003674(molecular_function)//GO:0003713(transcription coactivator activity)	GO:0044255(cellular lipid metabolic process)//GO:0006644(phospholipid metabolic process)//GO:0007077(mitotic nuclear envelope disassembly)//GO:0044281(small molecule metabolic process)//GO:0031100(organ regeneration)//GO:0006642(triglyceride mobilization)//GO:0016311(dephosphorylation)//GO:0006351(transcription, DNA-templated)//GO:0000278(mitotic cell cycle)//GO:0019432(triglyceride biosynthetic …
ENST00000356352	UPF2	4.72914	2.63769e-08	1.3403e-06	up	hsa03013(RNA transport)//hsa03015(mRNA surveillance pathway)	GO:0048471(perinuclear region of cytoplasm)//GO:0005634(nucleus)//GO:0035145(exon-exon junction complex)//GO:0005737(cytoplasm)//GO:0005829(cytosol)	GO:0003723(RNA binding)//GO:0042162(telomeric DNA binding)//GO:0005515(protein binding)	GO:0001889(liver development)//GO:0006406(mRNA export from nucleus)//GO:0010467(gene expression)//GO:0000184(nuclear-transcribed mRNA catabolic process, nonsense-mediated decay)//GO:0031100(organ regeneration)
ENST00000356352	UPF2	416.1	2.54134e-09	1.68374e-07	up	hsa03013(RNA transport)//hsa03015(mRNA surveillance pathway)	GO:0048471(perinuclear region of cytoplasm)//GO:0005634(nucleus)//GO:0035145(exon-exon junction complex)//GO:0005737(cytoplasm)//GO:0005829(cytosol)	GO:0003723(RNA binding)//GO:0042162(telomeric DNA binding)//GO:0005515(protein binding)	GO:0001889(liver development)//GO:0006406(mRNA export from nucleus)//GO:0010467(gene expression)//GO:0000184(nuclear-transcribed mRNA catabolic process, nonsense-mediated decay)//GO:0031100(organ regeneration)
ENST00000284995	TSEN2	4.50522	1.38105e-11	3.70908e-09	up	NA	GO:0000214(tRNA-intron endonuclease complex)//GO:0005654(nucleoplasm)//GO:0005730(nucleolus)//GO:0005737(cytoplasm)//GO:0005813(centrosome)	GO:0016829(lyase activity)//GO:0003676(nucleic acid binding)//GO:0005515(protein binding)//GO:0000213(tRNA-intron endonuclease activity)	GO:0000379(tRNA-type intron splice site recognition and cleavage)//GO:0090502(RNA phosphodiester bond hydrolysis, endonucleolytic)//GO:0090501(RNA phosphodiester bond hydrolysis)//GO:0010467(gene expression)//GO:0006388(tRNA splicing, via endonucleolytic cleavage and ligation)//GO:0006397(mRNA processing)//GO:0008033(tRNA processing)
ENST00000309660	PTPN2	5.13266	5.27497e-09	3.16406e-07	up	hsa04630(Jak-STAT signaling pathway)	GO:0016021(integral component of membrane)//GO:0005886(plasma membrane)//GO:0005783(endoplasmic reticulum)//GO:0005654(nucleoplasm)//GO:0005793(endoplasmic reticulum-Golgi intermediate compartment)//GO:0005634(nucleus)	GO:0004726(non-membrane spanning protein tyrosine phosphatase activity)//GO:0019901(protein kinase binding)//GO:0019905(syntaxin binding)//GO:0030971(receptor tyrosine kinase binding)//GO:0005178(integrin binding)//GO:0005515(protein binding)//GO:0004725(protein tyrosine phosphatase activity)	GO:0045650(negative regulation of macrophage differentiation)//GO:0061099(negative regulation of protein tyrosine kinase activity)//GO:0030218(erythrocyte differentiation)//GO:0030217(T cell differentiation)//GO:0010804(negative regulation of tumor necrosis factor-mediated signaling pathway)//GO:0008285(negative regulation of cell proliferation)//GO:0050922(negative regulation of chemotaxis)//GO:…
ENST00000379153	CD83	3.76241	2.60586e-08	1.32574e-06	up	NA	GO:0009897(external side of plasma membrane)//GO:0016021(integral component of membrane)//GO:0005887(integral component of plasma membrane)//GO:0005886(plasma membrane)	NA	GO:0006952(defense response)//GO:0001817(regulation of cytokine production)//GO:0006959(humoral immune response)//GO:0043372(positive regulation of CD4-positive, alpha-beta T cell differentiation)//GO:0032713(negative regulation of interleukin-4 production)//GO:0014070(response to organic cyclic compound)//GO:0032743(positive regulation of interleukin-2 production)//GO:0032733(positive regulation…
ENST00000285021	XPC	3.07014	3.47694e-07	1.37771e-05	up	hsa03420(Nucleotide excision repair)	GO:0005886(plasma membrane)//GO:0070062(extracellular exosome)//GO:0000111(nucleotide-excision repair factor 2 complex)//GO:0071942(XPC complex)//GO:0005654(nucleoplasm)//GO:0005730(nucleolus)//GO:0005634(nucleus)//GO:0005737(cytoplasm)	GO:0003684(damaged DNA binding)//GO:0000405(bubble DNA binding)//GO:0005515(protein binding)//GO:0003697(single-stranded DNA binding)//GO:0000404(heteroduplex DNA loop binding)	GO:0031573(intra-S DNA damage checkpoint)//GO:0044267(cellular protein metabolic process)//GO:0042493(response to drug)//GO:0070911(global genome nucleotide-excision repair)//GO:0010996(response to auditory stimulus)//GO:0006281(DNA repair)//GO:0000715(nucleotide-excision repair, DNA damage recognition)//GO:0043687(post-translational protein modification)//GO:0006298(mismatch repair)//GO:0006289(…
ENST00000621751	SLC6A6	3.96059	9.28406e-11	1.3303e-08	up	NA	GO:0016021(integral component of membrane)//GO:0005887(integral component of plasma membrane)//GO:0005886(plasma membrane)	GO:0005328(neurotransmitter:sodium symporter activity)//GO:0005369(taurine:sodium symporter activity)//GO:0030977(taurine binding)	GO:0006810(transport)//GO:1903825(organic acid transmembrane transport)//GO:0006865(amino acid transport)//GO:0015734(taurine transport)//GO:0006520(cellular amino acid metabolic process)//GO:0055085(transmembrane transport)//GO:0003333(amino acid transmembrane transport)//GO:0006836(neurotransmitter transport)//GO:0006811(ion transport)
ENST00000254322	DNAJB1	2.52365	4.2525e-10	3.85942e-08	up	hsa04141(Protein processing in endoplasmic reticulum)//hsa05164(Influenza A)	GO:0005654(nucleoplasm)//GO:0070062(extracellular exosome)//GO:0005634(nucleus)//GO:0005829(cytosol)//GO:0005730(nucleolus)	GO:0051082(unfolded protein binding)//GO:0001671(ATPase activator activity)//GO:0030544(Hsp70 protein binding)//GO:0051087(chaperone binding)//GO:0005515(protein binding)//GO:0051117(ATPase binding)	GO:0090084(negative regulation of inclusion body assembly)//GO:1900034(regulation of cellular response to heat)//GO:0006457(protein folding)//GO:0034605(cellular response to heat)//GO:0006986(response to unfolded protein)//GO:0051085(chaperone mediated protein folding requiring cofactor)//GO:0070389(chaperone cofactor-dependent protein refolding)//GO:0032781(positive regulation of ATPase activity)
ENST00000341776	JARID2	2.56253	9.74826e-11	1.37546e-08	up	hsa04550(Signaling pathways regulating pluripotency of stem cells)	GO:0035098(ESC/E(Z) complex)//GO:0005654(nucleoplasm)//GO:0005634(nucleus)//GO:0035097(histone methyltransferase complex)	GO:0032452(histone demethylase activity)//GO:0003682(chromatin binding)//GO:0001227(transcriptional repressor activity, RNA polymerase II transcription regulatory region sequence-specific binding)//GO:0000977(RNA polymerase II regulatory region sequence-specific DNA binding)	GO:0051574(positive regulation of histone H3-K9 methylation)//GO:0001889(liver development)//GO:0016568(chromatin modification)//GO:0048863(stem cell differentiation)//GO:0040029(regulation of gene expression, epigenetic)//GO:0010467(gene expression)//GO:0006351(transcription, DNA-templated)//GO:0048538(thymus development)//GO:0045892(negative regulation of transcription, DNA-templated)//GO:00082…
ENST00000252519	ACE2	3.05924	2.56368e-11	5.63779e-09	up	hsa04614(Renin-angiotensin system)//hsa04974(Protein digestion and absorption)	GO:0005886(plasma membrane)//GO:0070062(extracellular exosome)//GO:0005576(extracellular region)//GO:0009986(cell surface)//GO:0016021(integral component of membrane)//GO:0045121(membrane raft)//GO:0005615(extracellular space)//GO:0005737(cytoplasm)	GO:0008237(metallopeptidase activity)//GO:0008270(zinc ion binding)//GO:0001618(virus receptor activity)//GO:0004175(endopeptidase activity)//GO:0004180(carboxypeptidase activity)//GO:0008241(peptidyl-dipeptidase activity)//GO:0005515(protein binding)//GO:0001948(glycoprotein binding)	GO:0044267(cellular protein metabolic process)//GO:0001817(regulation of cytokine production)//GO:0046813(receptor-mediated virion attachment to host cell)//GO:0002005(angiotensin catabolic process in blood)//GO:0019229(regulation of vasoconstriction)//GO:1903779(regulation of cardiac conduction)//GO:1903598(positive regulation of gap junction assembly)//GO:0042127(regulation of cell proliferatio…
ENST00000375838	DNAJC16	5.0495	1.57707e-10	1.87708e-08	up	NA	GO:0005623(cell)//GO:0016021(integral component of membrane)	NA	GO:0045454(cell redox homeostasis)
ENST00000349606	MYLIP	2.16091	1.78456e-06	5.68159e-05	up	NA	GO:0005622(intracellular)//GO:0005886(plasma membrane)//GO:0005856(cytoskeleton)//GO:0005737(cytoplasm)//GO:0019898(extrinsic component of membrane)	GO:0008270(zinc ion binding)//GO:0004842(ubiquitin-protein transferase activity)//GO:0061630(ubiquitin protein ligase activity)//GO:0008092(cytoskeletal protein binding)//GO:0016874(ligase activity)//GO:0005515(protein binding)	GO:0045732(positive regulation of protein catabolic process)//GO:0032803(regulation of low-density lipoprotein particle receptor catabolic process)//GO:0016567(protein ubiquitination)//GO:0010989(negative regulation of low-density lipoprotein particle clearance)//GO:0042632(cholesterol homeostasis)//GO:0042787(protein ubiquitination involved in ubiquitin-dependent protein catabolic process)//GO:0…
ENST00000244769	ATXN1	2.88627	1.02563e-06	3.53516e-05	up	NA	GO:0042405(nuclear inclusion body)//GO:0098794(postsynapse)//GO:0016363(nuclear matrix)//GO:0043231(intracellular membrane-bounded organelle)//GO:0042272(nuclear RNA export factor complex)//GO:0005654(nucleoplasm)//GO:0005634(nucleus)//GO:0005737(cytoplasm)	GO:0003682(chromatin binding)//GO:0042802(identical protein binding)//GO:0008266(poly(U) RNA binding)//GO:0034046(poly(G) binding)//GO:0043621(protein self-association)//GO:0005515(protein binding)//GO:0003677(DNA binding)//GO:0008022(protein C-terminus binding)	GO:0006396(RNA processing)//GO:0043569(negative regulation of insulin-like growth factor receptor signaling pathway)//GO:0042326(negative regulation of phosphorylation)//GO:0006351(transcription, DNA-templated)//GO:0008542(visual learning)//GO:0060252(positive regulation of glial cell proliferation)//GO:0045892(negative regulation of transcription, DNA-templated)//GO:0045944(positive regulation o…
ENST00000381497	AC138969.1	2.58775	2.39643e-06	7.32143e-05	up	NA	NA	NA	NA
ENST00000244769	ATXN1	3.17191	8.90068e-07	3.12732e-05	up	NA	GO:0042405(nuclear inclusion body)//GO:0098794(postsynapse)//GO:0016363(nuclear matrix)//GO:0043231(intracellular membrane-bounded organelle)//GO:0042272(nuclear RNA export factor complex)//GO:0005654(nucleoplasm)//GO:0005634(nucleus)//GO:0005737(cytoplasm)	GO:0003682(chromatin binding)//GO:0042802(identical protein binding)//GO:0008266(poly(U) RNA binding)//GO:0034046(poly(G) binding)//GO:0043621(protein self-association)//GO:0005515(protein binding)//GO:0003677(DNA binding)//GO:0008022(protein C-terminus binding)	GO:0006396(RNA processing)//GO:0043569(negative regulation of insulin-like growth factor receptor signaling pathway)//GO:0042326(negative regulation of phosphorylation)//GO:0006351(transcription, DNA-templated)//GO:0008542(visual learning)//GO:0060252(positive regulation of glial cell proliferation)//GO:0045892(negative regulation of transcription, DNA-templated)//GO:0045944(positive regulation o…
ENST00000341712	MPRIP	2.3797	5.05789e-10	4.4051e-08	up	NA	GO:0015629(actin cytoskeleton)//GO:0005925(focal adhesion)//GO:0005737(cytoplasm)	GO:0005515(protein binding)//GO:0003779(actin binding)	NA
ENST00000351948	SMC6	2.17131	1.21165e-08	6.63498e-07	up	NA	GO:0035861(site of double-strand break)//GO:0000803(sex chromosome)//GO:0035061(interchromatin granule)//GO:0016607(nuclear speck)//GO:0000781(chromosome, telomeric region)//GO:0016605(PML body)//GO:0005622(intracellular)//GO:0005654(nucleoplasm)//GO:0005634(nucleus)//GO:0030915(Smc5-Smc6 complex)	GO:0005524(ATP binding)//GO:0005515(protein binding)//GO:0031625(ubiquitin protein ligase binding)	GO:0044267(cellular protein metabolic process)//GO:0006974(cellular response to DNA damage stimulus)//GO:0090398(cellular senescence)//GO:0000724(double-strand break repair via homologous recombination)//GO:0043687(post-translational protein modification)//GO:0000722(telomere maintenance via recombination)//GO:0016925(protein sumoylation)//GO:0051984(positive regulation of chromosome segregation)
ENST00000584751	MICAL3	2.15348	1.49424e-10	1.80902e-08	up	NA	GO:0005654(nucleoplasm)//GO:0005886(plasma membrane)//GO:0005634(nucleus)//GO:0005856(cytoskeleton)//GO:0005737(cytoplasm)	GO:0017137(Rab GTPase binding)//GO:0008270(zinc ion binding)//GO:0016491(oxidoreductase activity)//GO:0016709(oxidoreductase activity, acting on paired donors, with incorporation or reduction of molecular oxygen, NAD(P)H as one donor, and incorporation of one atom of oxygen)//GO:0071949(FAD binding)//GO:0003779(actin binding)	GO:0055114(oxidation-reduction process)//GO:0006887(exocytosis)//GO:0007010(cytoskeleton organization)//GO:0030042(actin filament depolymerization)
ENST00000355502	AC008397.2	2.84182	8.90283e-08	4.09264e-06	up	NA	NA	NA	NA
ENST00000321105	TOP3A	2.15124	1.49512e-08	8.00513e-07	up	hsa03440(Homologous recombination)//hsa03460(Fanconi anemia pathway)	GO:0005654(nucleoplasm)//GO:0005634(nucleus)//GO:0005694(chromosome)//GO:0016605(PML body)	GO:0008270(zinc ion binding)//GO:0003676(nucleic acid binding)//GO:0003917(DNA topoisomerase type I activity)//GO:0005515(protein binding)//GO:0003677(DNA binding)	GO:0007126(meiotic nuclear division)//GO:0000724(double-strand break repair via homologous recombination)//GO:0006302(double-strand break repair)//GO:0006265(DNA topological change)//GO:0045003(double-strand break repair via synthesis-dependent strand annealing)//GO:0006281(DNA repair)
ENST00000320750	UEVLD	912.2	1.32078e-08	7.16685e-07	up	NA	GO:0070062(extracellular exosome)	GO:0016616(oxidoreductase activity, acting on the CH-OH group of donors, NAD or NADP as acceptor)//GO:0003674(molecular_function)	GO:0055114(oxidation-reduction process)//GO:0019752(carboxylic acid metabolic process)//GO:0005975(carbohydrate metabolic process)//GO:0008150(biological_process)//GO:0006464(cellular protein modification process)//GO:0015031(protein transport)
ENST00000379387	UEVLD	110.9	4.45318e-11	8.34725e-09	up	NA	GO:0070062(extracellular exosome)	GO:0016616(oxidoreductase activity, acting on the CH-OH group of donors, NAD or NADP as acceptor)//GO:0003674(molecular_function)	GO:0055114(oxidation-reduction process)//GO:0019752(carboxylic acid metabolic process)//GO:0005975(carbohydrate metabolic process)//GO:0008150(biological_process)//GO:0006464(cellular protein modification process)//GO:0015031(protein transport)
ENST00000324631	CACNB2	2.70255	5.24215e-07	1.9806e-05	up	hsa04010(MAPK signaling pathway)//hsa04260(Cardiac muscle contraction)//hsa04261(Adrenergic signaling in cardiomyocytes)//hsa04921(Oxytocin signaling pathway)//hsa05410(Hypertrophic cardiomyopathy (HCM))//hsa05412(Arrhythmogenic right ventricular cardiomyopathy (ARVC))//hsa05414(Dilated cardiomyopathy)	GO:0005891(voltage-gated calcium channel complex)//GO:0005886(plasma membrane)//GO:0005887(integral component of plasma membrane)//GO:1990454(L-type voltage-gated calcium channel complex)	GO:0005245(voltage-gated calcium channel activity)//GO:0019904(protein domain specific binding)//GO:0019901(protein kinase binding)//GO:0005246(calcium channel regulator activity)//GO:0051219(phosphoprotein binding)//GO:0008331(high voltage-gated calcium channel activity)//GO:0005262(calcium channel activity)//GO:0005515(protein binding)	GO:0070509(calcium ion import)//GO:0007411(axon guidance)//GO:0061337(cardiac conduction)//GO:0051928(positive regulation of calcium ion transport)//GO:0070588(calcium ion transmembrane transport)//GO:0007268(synaptic transmission)//GO:1901385(regulation of voltage-gated calcium channel activity)//GO:0007528(neuromuscular junction development)//GO:0007601(visual perception)//GO:0006810(transport)
ENST00000263208	HIRA	10.9148	2.04157e-09	1.40506e-07	up	NA	GO:0070062(extracellular exosome)//GO:0000790(nuclear chromatin)//GO:0043234(protein complex)//GO:0016605(PML body)//GO:0005654(nucleoplasm)//GO:0005634(nucleus)	GO:0003714(transcription corepressor activity)//GO:0005515(protein binding)//GO:0003700(transcription factor activity, sequence-specific DNA binding)	GO:0006336(DNA replication-independent nucleosome assembly)//GO:0007369(gastrulation)//GO:0016568(chromatin modification)//GO:0009653(anatomical structure morphogenesis)//GO:0006351(transcription, DNA-templated)//GO:0001649(osteoblast differentiation)//GO:0006357(regulation of transcription from RNA polymerase II promoter)//GO:0042692(muscle cell differentiation)//GO:1903507(negative regulation o…
ENST00000337963	ZMYM5	5.2073	3.50344e-08	1.73548e-06	up	NA	GO:0005634(nucleus)	GO:0000981(RNA polymerase II transcription factor activity, sequence-specific DNA binding)//GO:0008270(zinc ion binding)//GO:0005515(protein binding)	GO:0006357(regulation of transcription from RNA polymerase II promoter)//GO:0006351(transcription, DNA-templated)
ENST00000263754	KAT2B	2.23345	9.34017e-07	3.25796e-05	up	hsa04330(Notch signaling pathway)//hsa04919(Thyroid hormone signaling pathway)//hsa05166(HTLV-I infection)//hsa05203(Viral carcinogenesis)	GO:0031672(A band)//GO:0005671(Ada2/Gcn5/Ada3 transcription activator complex)//GO:0000790(nuclear chromatin)//GO:0000776(kinetochore)//GO:0031674(I band)//GO:0005829(cytosol)//GO:0042641(actomyosin)//GO:0000125(PCAF complex)//GO:0005654(nucleoplasm)//GO:0005634(nucleus)	GO:0035035(histone acetyltransferase binding)//GO:0003712(transcription cofactor activity)//GO:0032403(protein complex binding)//GO:0004468(lysine N-acetyltransferase activity, acting on acetyl phosphate as donor)//GO:0016407(acetyltransferase activity)//GO:0003682(chromatin binding)//GO:0000977(RNA polymerase II regulatory region sequence-specific DNA binding)//GO:0004861(cyclin-dependent protei…	GO:0010976(positive regulation of neuron projection development)//GO:0048511(rhythmic process)//GO:0018394(peptidyl-lysine acetylation)//GO:0045736(negative regulation of cyclin-dependent protein serine/threonine kinase activity)//GO:0018393(internal peptidyl-lysine acetylation)//GO:0008285(negative regulation of cell proliferation)//GO:0006473(protein acetylation)//GO:0071442(positive regulation…
ENST00000412997	SGO1	4.59049	2.70072e-07	1.09724e-05	up	NA	NA	NA	NA
ENST00000202677	RALGAPA2	3.83409	5.15158e-06	0.00014195	up	NA	GO:0005886(plasma membrane)//GO:0005615(extracellular space)//GO:0005737(cytoplasm)	GO:0005096(GTPase activator activity)//GO:0046982(protein heterodimerization activity)	GO:0060178(regulation of exocyst localization)//GO:0061024(membrane organization)//GO:0090630(activation of GTPase activity)//GO:0043547(positive regulation of GTPase activity)//GO:0051056(regulation of small GTPase mediated signal transduction)//GO:0032484(Ral protein signal transduction)
ENST00000237822	LDAH	95.9351	9.13495e-09	5.14408e-07	up	NA	GO:0005783(endoplasmic reticulum)//GO:0005811(lipid particle)	GO:0016298(lipase activity)	GO:0016042(lipid catabolic process)//GO:0019915(lipid storage)
ENST00000237822	LDAH	2.3795	7.45461e-06	0.000195694	up	NA	GO:0005783(endoplasmic reticulum)//GO:0005811(lipid particle)	GO:0016298(lipase activity)	GO:0016042(lipid catabolic process)//GO:0019915(lipid storage)
ENST00000274695	CDKAL1	495.4	3.77447e-09	2.3584e-07	up	NA	GO:0005783(endoplasmic reticulum)//GO:0005791(rough endoplasmic reticulum)//GO:0016021(integral component of membrane)//GO:0005789(endoplasmic reticulum membrane)//GO:0016020(membrane)	GO:0003674(molecular_function)//GO:0035598(N6-threonylcarbomyladenosine methylthiotransferase activity)//GO:0051539(4 iron, 4 sulfur cluster binding)//GO:0061712(tRNA (N(6)-L-threonylcarbamoyladenosine(37)-C(2))-methylthiotransferase)//GO:0046872(metal ion binding)//GO:0005515(protein binding)	GO:0006400(tRNA modification)//GO:0010467(gene expression)//GO:1990145(maintenance of translational fidelity)//GO:0008150(biological_process)//GO:0035600(tRNA methylthiolation)//GO:0008033(tRNA processing)
ENST00000380232	IFNB1	4.34512	1.66627e-10	1.95261e-08	up	hsa04060(Cytokine-cytokine receptor interaction)//hsa04151(PI3K-Akt signaling pathway)//hsa04380(Osteoclast differentiation)//hsa04620(Toll-like receptor signaling pathway)//hsa04622(RIG-I-like receptor signaling pathway)//hsa04623(Cytosolic DNA-sensing pathway)//hsa04630(Jak-STAT signaling pathway)//hsa04650(Natural killer cell mediated cytotoxicity)//hsa05142(Chagas disease (American trypanosom…	GO:0005576(extracellular region)//GO:0005615(extracellular space)	GO:0008811(chloramphenicol O-acetyltransferase activity)//GO:0005132(type I interferon receptor binding)//GO:0005125(cytokine activity)	GO:2000552(negative regulation of T-helper 2 cell cytokine production)//GO:0045071(negative regulation of viral genome replication)//GO:0006959(humoral immune response)//GO:0007166(cell surface receptor signaling pathway)//GO:0009615(response to virus)//GO:0045343(regulation of MHC class I biosynthetic process)//GO:0043330(response to exogenous dsRNA)//GO:0042742(defense response to bacterium)//G…
ENST00000456283	ZNF714	1037	6.39311e-10	5.31464e-08	up	NA	GO:0005622(intracellular)//GO:0005634(nucleus)	GO:0000978(RNA polymerase II core promoter proximal region sequence-specific DNA binding)//GO:0003676(nucleic acid binding)//GO:0046872(metal ion binding)	GO:0006351(transcription, DNA-templated)//GO:0006355(regulation of transcription, DNA-templated)
ENST00000382353	FGF9	5.42461	3.28889e-08	1.6373e-06	up	hsa04010(MAPK signaling pathway)//hsa04014(Ras signaling pathway)//hsa04015(Rap1 signaling pathway)//hsa04151(PI3K-Akt signaling pathway)//hsa04810(Regulation of actin cytoskeleton)//hsa05200(Pathways in cancer)//hsa05218(Melanoma)	GO:0005604(basement membrane)//GO:0070062(extracellular exosome)//GO:0005576(extracellular region)//GO:0005615(extracellular space)//GO:0005737(cytoplasm)	GO:0008201(heparin binding)//GO:0008083(growth factor activity)//GO:0005104(fibroblast growth factor receptor binding)	GO:0045880(positive regulation of smoothened signaling pathway)//GO:0051781(positive regulation of cell division)//GO:0030326(embryonic limb morphogenesis)//GO:0008584(male gonad development)//GO:0010628(positive regulation of gene expression)//GO:0048011(neurotrophin TRK receptor signaling pathway)//GO:0000122(negative regulation of transcription from RNA polymerase II promoter)//GO:0048706(embr…
ENST00000569656	MOSMO	622.7	2.89889e-12	1.23194e-09	up	NA	NA	NA	NA
ENST00000615879	POLR3E	2.01142	1.14469e-08	6.30353e-07	up	hsa00230(Purine metabolism)//hsa00240(Pyrimidine metabolism)//hsa03020(RNA polymerase)//hsa04623(Cytosolic DNA-sensing pathway)//hsa05169(Epstein-Barr virus infection)	GO:0005654(nucleoplasm)//GO:0005634(nucleus)//GO:0005666(DNA-directed RNA polymerase III complex)//GO:0005829(cytosol)	GO:0001056(RNA polymerase III activity)//GO:0003899(DNA-directed RNA polymerase activity)	GO:0006385(transcription elongation from RNA polymerase III promoter)//GO:0045087(innate immune response)//GO:0006383(transcription from RNA polymerase III promoter)//GO:0010467(gene expression)//GO:0006351(transcription, DNA-templated)//GO:0032481(positive regulation of type I interferon production)//GO:0051607(defense response to virus)//GO:0006386(termination of RNA polymerase III transcriptio…
ENST00000337435	NIPA1	32.5641	5.30041e-11	9.46312e-09	up	NA	GO:0016021(integral component of membrane)//GO:0005769(early endosome)//GO:0005886(plasma membrane)	GO:0015095(magnesium ion transmembrane transporter activity)	GO:0015693(magnesium ion transport)//GO:1903830(magnesium ion transmembrane transport)//GO:0055085(transmembrane transport)
ENST00000302291	LUZP1	2.22391	1.39507e-06	4.59842e-05	up	NA	GO:0016020(membrane)//GO:0005634(nucleus)//GO:0070062(extracellular exosome)	NA	GO:0021503(neural fold bending)//GO:0060840(artery development)//GO:0003281(ventricular septum development)
ENST00000486442	KLHL29	2.76165	4.66708e-07	1.7887e-05	up	NA	GO:0031463(Cul3-RING ubiquitin ligase complex)	GO:0004842(ubiquitin-protein transferase activity)	GO:0016567(protein ubiquitination)
ENST00000269228	NPC1	8677.7	9.53834e-11	1.35492e-08	up	hsa04142(Lysosome)	GO:0016021(integral component of membrane)//GO:0005887(integral component of plasma membrane)//GO:0005576(extracellular region)//GO:0005635(nuclear envelope)//GO:0016020(membrane)//GO:0048471(perinuclear region of cytoplasm)//GO:0005794(Golgi apparatus)//GO:0005764(lysosome)//GO:0005765(lysosomal membrane)//GO:0045121(membrane raft)//GO:0070062(extracellular exosome)//GO:0005783(endoplasmic retic…	GO:0015485(cholesterol binding)//GO:0001618(virus receptor activity)//GO:0015248(sterol transporter activity)//GO:0004872(receptor activity)//GO:0004888(transmembrane signaling receptor activity)//GO:0008158(hedgehog receptor activity)//GO:0005515(protein binding)	GO:0006897(endocytosis)//GO:0007041(lysosomal transport)//GO:0042493(response to drug)//GO:0031579(membrane raft organization)//GO:0007628(adult walking behavior)//GO:0071404(cellular response to low-density lipoprotein particle stimulus)//GO:0030301(cholesterol transport)//GO:0071383(cellular response to steroid hormone stimulus)//GO:0060548(negative regulation of cell death)//GO:0046718(viral e…
ENST00000592519	LAMA3	5.7343	5.38712e-10	4.64657e-08	up	NA	GO:0005604(basement membrane)//GO:0070062(extracellular exosome)//GO:0005576(extracellular region)//GO:0005610(laminin-5 complex)	GO:0005102(receptor binding)//GO:0005198(structural molecule activity)	GO:0031581(hemidesmosome assembly)//GO:0030334(regulation of cell migration)//GO:0030155(regulation of cell adhesion)//GO:0035987(endodermal cell differentiation)//GO:0022617(extracellular matrix disassembly)//GO:0030198(extracellular matrix organization)//GO:0007155(cell adhesion)//GO:0034329(cell junction assembly)//GO:0008544(epidermis development)//GO:0045995(regulation of embryonic developme…
ENST00000317571	TTC39C	2.7548	1.49761e-09	1.07441e-07	up	NA	NA	NA	NA
ENST00000356768	PCYT1B	5.25049	1.31208e-07	5.7709e-06	up	hsa00564(Glycerophospholipid metabolism)//	GO:0005789(endoplasmic reticulum membrane)//GO:0005737(cytoplasm)	GO:0003824(catalytic activity)//GO:0004105(choline-phosphate cytidylyltransferase activity)	GO:0006644(phospholipid metabolic process)//GO:0044281(small molecule metabolic process)//GO:0001541(ovarian follicle development)//GO:0007283(spermatogenesis)//GO:0046474(glycerophospholipid biosynthetic process)//GO:0006656(phosphatidylcholine biosynthetic process)//GO:0009058(biosynthetic process)//GO:0006657(CDP-choline pathway)
ENST00000276440	DOCK5	3.41515	4.55329e-07	1.75019e-05	up	NA	GO:0005622(intracellular)//GO:0005737(cytoplasm)	GO:0005085(guanyl-nucleotide exchange factor activity)	GO:0014911(positive regulation of smooth muscle cell migration)//GO:1904694(negative regulation of vascular smooth muscle contraction)//GO:0007264(small GTPase mediated signal transduction)//GO:0043547(positive regulation of GTPase activity)
ENST00000262460	GINS1	3.53507	6.96652e-07	2.53381e-05	up	NA	GO:0000811(GINS complex)//GO:0005654(nucleoplasm)//GO:0005634(nucleus)//GO:0005737(cytoplasm)	GO:0043138(3'-5' DNA helicase activity)	GO:1902983(DNA strand elongation involved in mitotic DNA replication)//GO:0032508(DNA duplex unwinding)//GO:0001833(inner cell mass cell proliferation)//GO:0000278(mitotic cell cycle)//GO:0006271(DNA strand elongation involved in DNA replication)
ENST00000278886	NINL	2.35529	4.0144e-06	0.000114263	up	NA	GO:0005815(microtubule organizing center)//GO:0005874(microtubule)//GO:0005829(cytosol)	GO:0005515(protein binding)//GO:0005509(calcium ion binding)	GO:0000086(G2/M transition of mitotic cell cycle)//GO:0000278(mitotic cell cycle)//GO:0006996(organelle organization)
ENST00000278886	NINL	2.08257	3.98996e-07	1.55806e-05	up	NA	GO:0005815(microtubule organizing center)//GO:0005874(microtubule)//GO:0005829(cytosol)	GO:0005515(protein binding)//GO:0005509(calcium ion binding)	GO:0000086(G2/M transition of mitotic cell cycle)//GO:0000278(mitotic cell cycle)//GO:0006996(organelle organization)
ENST00000242728	BHLHE41	2.16535	1.62024e-10	1.91327e-08	up	hsa04710(Circadian rhythm)	GO:0005634(nucleus)	GO:0042826(histone deacetylase binding)//GO:0001102(RNA polymerase II activating transcription factor binding)//GO:0042803(protein homodimerization activity)//GO:0000978(RNA polymerase II core promoter proximal region sequence-specific DNA binding)//GO:0046982(protein heterodimerization activity)//GO:0001078(transcriptional repressor activity, RNA polymerase II core promoter proximal region seque…	GO:0032922(circadian regulation of gene expression)//GO:0009887(organ morphogenesis)//GO:0006351(transcription, DNA-templated)//GO:0008283(cell proliferation)//GO:0030154(cell differentiation)//GO:0045892(negative regulation of transcription, DNA-templated)//GO:0000122(negative regulation of transcription from RNA polymerase II promoter)//GO:0007623(circadian rhythm)//GO:0010832(negative regulati…
ENST00000381340	ITPR2	7.53482	2.16134e-06	6.69883e-05	up	hsa04020(Calcium signaling pathway)//hsa04022(cGMP-PKG signaling pathway)//hsa04070(Phosphatidylinositol signaling system)//hsa04114(Oocyte meiosis)//hsa04210(Apoptosis)//hsa04270(Vascular smooth muscle contraction)//hsa04540(Gap junction)//hsa04611(Platelet activation)//hsa04720(Long-term potentiation)//hsa04723(Retrograde endocannabinoid signaling)//hsa04724(Glutamatergic synapse)//hsa04725(Cho…	GO:0005886(plasma membrane)//GO:0043235(receptor complex)//GO:0005938(cell cortex)//GO:0016020(membrane)//GO:0005789(endoplasmic reticulum membrane)//GO:0016021(integral component of membrane)//GO:0033017(sarcoplasmic reticulum membrane)//GO:0031095(platelet dense tubular network membrane)	GO:0015085(calcium ion transmembrane transporter activity)//GO:0005220(inositol 1,4,5-trisphosphate-sensitive calcium-release channel activity)//GO:0035091(phosphatidylinositol binding)	GO:0030168(platelet activation)//GO:0048016(inositol phosphate-mediated signaling)//GO:0006112(energy reserve metabolic process)//GO:0061337(cardiac conduction)//GO:0071320(cellular response to cAMP)//GO:0006816(calcium ion transport)//GO:0038096(Fc-gamma receptor signaling pathway involved in phagocytosis)//GO:0006810(transport)//GO:0048010(vascular endothelial growth factor receptor signaling p…
ENST00000376215	PDSS1	7.229	5.73098e-11	9.96628e-09	up	hsa00900(Terpenoid backbone biosynthesis)	GO:1990234(transferase complex)//GO:0005759(mitochondrial matrix)	GO:0046982(protein heterodimerization activity)//GO:0046872(metal ion binding)//GO:0050347(trans-octaprenyltranstransferase activity)//GO:0016740(transferase activity)//GO:0000010(trans-hexaprenyltranstransferase activity)	GO:0008299(isoprenoid biosynthetic process)//GO:0051290(protein heterotetramerization)//GO:0044281(small molecule metabolic process)//GO:0006744(ubiquinone biosynthetic process)
ENST00000222753	HOXA13	2.06454	9.77012e-10	7.50853e-08	up	NA	GO:0005634(nucleus)//GO:0045111(intermediate filament cytoskeleton)	GO:0043565(sequence-specific DNA binding)//GO:0044212(transcription regulatory region DNA binding)//GO:0003677(DNA binding)//GO:0003700(transcription factor activity, sequence-specific DNA binding)	GO:0048839(inner ear development)//GO:2001055(positive regulation of mesenchymal cell apoptotic process)//GO:0045840(positive regulation of mitotic nuclear division)//GO:0001886(endothelial cell morphogenesis)//GO:0001501(skeletal system development)//GO:0048844(artery morphogenesis)//GO:0006351(transcription, DNA-templated)//GO:0001570(vasculogenesis)//GO:0060847(endothelial cell fate specificat…
ENST00000356537	CCDC25	13.5376	9.20145e-08	4.21366e-06	up	NA	GO:0070062(extracellular exosome)	GO:0005515(protein binding)	NA
ENST00000356537	CCDC25	72.3247	1.39539e-14	2.23216e-10	up	NA	GO:0070062(extracellular exosome)	GO:0005515(protein binding)	NA
ENST00000377325	ZNF165	2.7676	9.85871e-06	0.000249419	up	NA	GO:0005634(nucleus)	GO:0043565(sequence-specific DNA binding)//GO:0046872(metal ion binding)//GO:0005515(protein binding)//GO:0003700(transcription factor activity, sequence-specific DNA binding)	GO:0006351(transcription, DNA-templated)//GO:0006355(regulation of transcription, DNA-templated)
ENST00000529716	NPIPB8	1117.6	1.21265e-11	3.39144e-09	up	NA	NA	NA	NA
ENST00000529716	NPIPB8	2.0944	1.2999e-11	3.57161e-09	up	NA	NA	NA	NA
ENST00000357727	CREB5	1981.03	3.89797e-10	3.60965e-08	up	hsa04022(cGMP-PKG signaling pathway)//hsa04024(cAMP signaling pathway)//hsa04151(PI3K-Akt signaling pathway)//hsa04152(AMPK signaling pathway)//	GO:0005634(nucleus)//GO:0070062(extracellular exosome)	GO:0043565(sequence-specific DNA binding)//GO:0003676(nucleic acid binding)//GO:0046872(metal ion binding)//GO:0005515(protein binding)//GO:0003700(transcription factor activity, sequence-specific DNA binding)	GO:0006366(transcription from RNA polymerase II promoter)//GO:0045893(positive regulation of transcription, DNA-templated)
ENST00000337120	SH2B1	2.86574	3.60237e-06	0.00010393	up	hsa04722(Neurotrophin signaling pathway)	GO:0005622(intracellular)//GO:0016020(membrane)//GO:0005634(nucleus)//GO:0005829(cytosol)	GO:0004871(signal transducer activity)//GO:0005515(protein binding)//GO:0035591(signaling adaptor activity)	GO:2000278(regulation of DNA biosynthetic process)//GO:0007596(blood coagulation)//GO:0045840(positive regulation of mitotic nuclear division)//GO:0030032(lamellipodium assembly)//GO:0009967(positive regulation of signal transduction)//GO:0035556(intracellular signal transduction)//GO:0007165(signal transduction)
ENST00000234961	OPRD1	2.56014	1.75253e-07	7.46164e-06	up	hsa04022(cGMP-PKG signaling pathway)//hsa04071(Sphingolipid signaling pathway)//hsa04080(Neuroactive ligand-receptor interaction)	GO:0043679(axon terminus)//GO:0016021(integral component of membrane)//GO:0005887(integral component of plasma membrane)//GO:0043005(neuron projection)//GO:0032590(dendrite membrane)//GO:0005886(plasma membrane)//GO:0031226(intrinsic component of plasma membrane)//GO:0005737(cytoplasm)//GO:0045121(membrane raft)//GO:0045211(postsynaptic membrane)//GO:0031982(vesicle)	GO:0005515(protein binding)//GO:0004985(opioid receptor activity)//GO:0038046(enkephalin receptor activity)//GO:0042923(neuropeptide binding)	GO:0010629(negative regulation of gene expression)//GO:0000060(protein import into nucleus, translocation)//GO:0032460(negative regulation of protein oligomerization)//GO:0042755(eating behavior)//GO:0007200(phospholipase C-activating G-protein coupled receptor signaling pathway)//GO:0071363(cellular response to growth factor stimulus)//GO:0051930(regulation of sensory perception of pain)//GO:003…
ENST00000337120	SH2B1	2.50994	3.24837e-06	9.51873e-05	up	hsa04722(Neurotrophin signaling pathway)	GO:0005622(intracellular)//GO:0016020(membrane)//GO:0005634(nucleus)//GO:0005829(cytosol)	GO:0004871(signal transducer activity)//GO:0005515(protein binding)//GO:0035591(signaling adaptor activity)	GO:2000278(regulation of DNA biosynthetic process)//GO:0007596(blood coagulation)//GO:0045840(positive regulation of mitotic nuclear division)//GO:0030032(lamellipodium assembly)//GO:0009967(positive regulation of signal transduction)//GO:0035556(intracellular signal transduction)//GO:0007165(signal transduction)
ENST00000322610	SH2B1	2.24444	6.49647e-06	0.000173581	up	hsa04722(Neurotrophin signaling pathway)	GO:0005622(intracellular)//GO:0016020(membrane)//GO:0005634(nucleus)//GO:0005829(cytosol)	GO:0004871(signal transducer activity)//GO:0005515(protein binding)//GO:0035591(signaling adaptor activity)	GO:2000278(regulation of DNA biosynthetic process)//GO:0007596(blood coagulation)//GO:0045840(positive regulation of mitotic nuclear division)//GO:0030032(lamellipodium assembly)//GO:0009967(positive regulation of signal transduction)//GO:0035556(intracellular signal transduction)//GO:0007165(signal transduction)
ENST00000355867	SVIL	6.78274	4.441e-11	8.34544e-09	up	NA	GO:0036449(microtubule minus-end)//GO:0005886(plasma membrane)//GO:0043034(costamere)//GO:0032154(cleavage furrow)//GO:0015629(actin cytoskeleton)//GO:0030496(midbody)//GO:0071437(invadopodium)//GO:0005737(cytoplasm)//GO:0005634(nucleus)//GO:0002102(podosome)//GO:0005925(focal adhesion)	GO:0005515(protein binding)//GO:0051015(actin filament binding)	GO:0032467(positive regulation of cytokinesis)//GO:0007010(cytoskeleton organization)//GO:0007519(skeletal muscle tissue development)
ENST00000563197	INO80E	3.14667	6.93824e-06	0.000183621	up	NA	GO:0005730(nucleolus)//GO:0005634(nucleus)//GO:0031011(Ino80 complex)	GO:0005515(protein binding)	GO:0006351(transcription, DNA-templated)//GO:0006310(DNA recombination)//GO:0006281(DNA repair)//GO:0006355(regulation of transcription, DNA-templated)//GO:0006260(DNA replication)
ENST00000519466	LEPROTL1	7.12752	4.62637e-06	0.000129459	up	NA	GO:0016021(integral component of membrane)	NA	NA
ENST00000249075	LIF	3.32301	2.16263e-06	6.70118e-05	up	hsa04060(Cytokine-cytokine receptor interaction)//hsa04550(Signaling pathways regulating pluripotency of stem cells)//hsa04630(Jak-STAT signaling pathway)//hsa04668(TNF signaling pathway)	GO:0005576(extracellular region)//GO:0005615(extracellular space)//GO:0005737(cytoplasm)	GO:0005102(receptor binding)//GO:0005146(leukemia inhibitory factor receptor binding)//GO:0008083(growth factor activity)//GO:0005125(cytokine activity)//GO:0001135(transcription factor activity, RNA polymerase II transcription factor recruiting)	GO:0010976(positive regulation of neuron projection development)//GO:0048711(positive regulation of astrocyte differentiation)//GO:0001974(blood vessel remodeling)//GO:0046697(decidualization)//GO:0048644(muscle organ morphogenesis)//GO:0060708(spongiotrophoblast differentiation)//GO:0008285(negative regulation of cell proliferation)//GO:0072108(positive regulation of mesenchymal to epithelial tr…
ENST00000401522	CHRFAM7A	3.44605	5.25908e-07	1.9867e-05	up	NA	GO:0030673(axolemma)//GO:0016021(integral component of membrane)//GO:0009897(external side of plasma membrane)//GO:0016324(apical plasma membrane)	GO:0022848(acetylcholine-gated cation channel activity)//GO:0005230(extracellular ligand-gated ion channel activity)	GO:0006897(endocytosis)//GO:0035095(behavioral response to nicotine)//GO:0007613(memory)//GO:0030317(sperm motility)//GO:0060112(generation of ovulation cycle rhythm)//GO:0032094(response to food)//GO:0032225(regulation of synaptic transmission, dopaminergic)//GO:0042113(B cell activation)//GO:0032691(negative regulation of interleukin-1 beta production)//GO:0007271(synaptic transmission, choline…
ENST00000564550	ZNF771	4.56492	5.7615e-08	2.74015e-06	up	NA	GO:0005730(nucleolus)//GO:0005634(nucleus)	GO:0046872(metal ion binding)//GO:0003677(DNA binding)	GO:0006351(transcription, DNA-templated)//GO:0006355(regulation of transcription, DNA-templated)
ENST00000564550	ZNF771	231.762	7.08612e-11	1.14654e-08	up	NA	GO:0005730(nucleolus)//GO:0005634(nucleus)	GO:0046872(metal ion binding)//GO:0003677(DNA binding)	GO:0006351(transcription, DNA-templated)//GO:0006355(regulation of transcription, DNA-templated)
ENST00000319296	ZNF771	315.4	2.53525e-15	2.0508e-10	up	NA	GO:0005730(nucleolus)//GO:0005634(nucleus)	GO:0046872(metal ion binding)//GO:0003677(DNA binding)	GO:0006351(transcription, DNA-templated)//GO:0006355(regulation of transcription, DNA-templated)
ENST00000375322	MAP3K8	3.27184	1.49634e-10	1.80939e-08	up	hsa04010(MAPK signaling pathway)//hsa04620(Toll-like receptor signaling pathway)//hsa04660(T cell receptor signaling pathway)//hsa04668(TNF signaling pathway)	GO:0005737(cytoplasm)//GO:0005829(cytosol)	GO:0004674(protein serine/threonine kinase activity)//GO:0005524(ATP binding)//GO:0004709(MAP kinase kinase kinase activity)//GO:0000287(magnesium ion binding)//GO:0004672(protein kinase activity)//GO:0005515(protein binding)	GO:0034166(toll-like receptor 10 signaling pathway)//GO:0035666(TRIF-dependent toll-like receptor signaling pathway)//GO:0034142(toll-like receptor 4 signaling pathway)//GO:0051403(stress-activated MAPK cascade)//GO:0034146(toll-like receptor 5 signaling pathway)//GO:0032147(activation of protein kinase activity)//GO:0002755(MyD88-dependent toll-like receptor signaling pathway)//GO:0000186(activa…
ENST00000225719	CPD	2.09878	1.4777e-06	4.8306e-05	up	NA	GO:0005886(plasma membrane)//GO:0070062(extracellular exosome)//GO:0005802(trans-Golgi network)//GO:0016020(membrane)//GO:0016021(integral component of membrane)//GO:0005634(nucleus)//GO:0005615(extracellular space)	GO:0008270(zinc ion binding)//GO:0004181(metallocarboxypeptidase activity)//GO:0004185(serine-type carboxypeptidase activity)	GO:0006508(proteolysis)//GO:0006518(peptide metabolic process)//GO:0016485(protein processing)
ENST00000275428	GGCT	7.50637	1.10538e-08	6.10917e-07	up	hsa00480(Glutathione metabolism)	GO:0070062(extracellular exosome)//GO:0005829(cytosol)	GO:0003839(gamma-glutamylcyclotransferase activity)//GO:0042803(protein homodimerization activity)	GO:0044281(small molecule metabolic process)//GO:0006750(glutathione biosynthetic process)//GO:0006805(xenobiotic metabolic process)//GO:0001836(release of cytochrome c from mitochondria)//GO:1901687(glutathione derivative biosynthetic process)
ENST00000355537	ZNF536	2.06099	1.25941e-07	5.57847e-06	up	NA	GO:0005634(nucleus)	GO:0000978(RNA polymerase II core promoter proximal region sequence-specific DNA binding)//GO:0044323(retinoic acid-responsive element binding)//GO:0003676(nucleic acid binding)//GO:0046872(metal ion binding)//GO:0001078(transcriptional repressor activity, RNA polymerase II core promoter proximal region sequence-specific binding)	GO:0048387(negative regulation of retinoic acid receptor signaling pathway)//GO:0045665(negative regulation of neuron differentiation)//GO:0006366(transcription from RNA polymerase II promoter)//GO:0007275(multicellular organism development)//GO:0000122(negative regulation of transcription from RNA polymerase II promoter)//GO:0007165(signal transduction)
ENST00000376377	IER3	3.275	8.27446e-10	6.57093e-08	up	NA	GO:0005739(mitochondrion)//GO:0016021(integral component of membrane)//GO:0005634(nucleus)	GO:0005515(protein binding)	GO:0046822(regulation of nucleocytoplasmic transport)//GO:0045732(positive regulation of protein catabolic process)//GO:2001020(regulation of response to DNA damage stimulus)//GO:0003085(negative regulation of systemic arterial blood pressure)//GO:0050728(negative regulation of inflammatory response)//GO:0008630(intrinsic apoptotic signaling pathway in response to DNA damage)//GO:0045820(negative…
ENST00000298139	WRN	3.55115	1.2427e-06	4.15961e-05	up	NA	GO:0043005(neuron projection)//GO:0005654(nucleoplasm)//GO:0032389(MutLalpha complex)//GO:0005813(centrosome)//GO:0005730(nucleolus)	GO:0003678(DNA helicase activity)//GO:0032403(protein complex binding)//GO:0042803(protein homodimerization activity)//GO:0005524(ATP binding)//GO:0000287(magnesium ion binding)//GO:0004527(exonuclease activity)//GO:0003682(chromatin binding)//GO:0000405(bubble DNA binding)//GO:0009378(four-way junction helicase activity)//GO:0004003(ATP-dependent DNA helicase activity)//GO:0051880(G-quadruplex D…	GO:0032066(nucleolus to nucleoplasm transport)//GO:0044267(cellular protein metabolic process)//GO:0006979(response to oxidative stress)//GO:0007569(cell aging)//GO:0045003(double-strand break repair via synthesis-dependent strand annealing)//GO:0051345(positive regulation of hydrolase activity)//GO:0090305(nucleic acid phosphodiester bond hydrolysis)//GO:0006260(DNA replication)//GO:0043687(post…
ENST00000286827	TIAM1	6.0875	1.26254e-09	9.31215e-08	up	hsa04014(Ras signaling pathway)//hsa04015(Rap1 signaling pathway)//hsa04024(cAMP signaling pathway)//hsa04062(Chemokine signaling pathway)//hsa04810(Regulation of actin cytoskeleton)//hsa05205(Proteoglycans in cancer)	GO:0005886(plasma membrane)//GO:0044295(axonal growth cone)//GO:0005874(microtubule)//GO:0032587(ruffle membrane)//GO:0005829(cytosol)//GO:0044304(main axon)//GO:0044291(cell-cell contact zone)//GO:0005634(nucleus)//GO:0031234(extrinsic component of cytoplasmic side of plasma membrane)//GO:0043197(dendritic spine)//GO:0005911(cell-cell junction)//GO:0043025(neuronal cell body)	GO:0019900(kinase binding)//GO:0005515(protein binding)//GO:0030676(Rac guanyl-nucleotide exchange factor activity)//GO:0030971(receptor tyrosine kinase binding)//GO:0048365(Rac GTPase binding)//GO:0005085(guanyl-nucleotide exchange factor activity)//GO:0005089(Rho guanyl-nucleotide exchange factor activity)//GO:0046875(ephrin receptor binding)//GO:0008017(microtubule binding)//GO:0005543(phospho…	GO:0042220(response to cocaine)//GO:0090630(activation of GTPase activity)//GO:0016601(Rac protein signal transduction)//GO:0061003(positive regulation of dendritic spine morphogenesis)//GO:0016477(cell migration)//GO:0097190(apoptotic signaling pathway)//GO:0048011(neurotrophin TRK receptor signaling pathway)//GO:0050772(positive regulation of axonogenesis)//GO:0003300(cardiac muscle hypertrophy…
ENST00000344624	DROSHA	2.63587	4.05298e-09	2.50553e-07	up	hsa03008(Ribosome biogenesis in eukaryotes)//hsa05205(Proteoglycans in cancer)	GO:0005654(nucleoplasm)//GO:0070877(microprocessor complex)//GO:0005730(nucleolus)	GO:0004525(ribonuclease III activity)//GO:0042803(protein homodimerization activity)//GO:0003725(double-stranded RNA binding)//GO:0070878(primary miRNA binding)//GO:0001530(lipopolysaccharide binding)//GO:0044822(poly(A) RNA binding)//GO:0046872(metal ion binding)//GO:0005515(protein binding)	GO:0010586(miRNA metabolic process)//GO:0050829(defense response to Gram-negative bacterium)//GO:0031047(gene silencing by RNA)//GO:0010628(positive regulation of gene expression)//GO:0010467(gene expression)//GO:0031054(pre-miRNA processing)//GO:0050830(defense response to Gram-positive bacterium)//GO:0030422(production of siRNA involved in RNA interference)//GO:0031053(primary miRNA processing)…
ENST00000335574	HM13	5.0503	9.53618e-09	5.34716e-07	up	NA	GO:0016021(integral component of membrane)//GO:0071458(integral component of cytoplasmic side of endoplasmic reticulum membrane)//GO:0009986(cell surface)//GO:0005791(rough endoplasmic reticulum)//GO:0016020(membrane)//GO:0005789(endoplasmic reticulum membrane)//GO:0005886(plasma membrane)//GO:0071556(integral component of lumenal side of endoplasmic reticulum membrane)//GO:0005783(endoplasmic re…	GO:0008233(peptidase activity)//GO:0031625(ubiquitin protein ligase binding)//GO:0042803(protein homodimerization activity)//GO:0004190(aspartic-type endopeptidase activity)//GO:0042500(aspartic endopeptidase activity, intramembrane cleaving)//GO:0005515(protein binding)	GO:0031293(membrane protein intracellular domain proteolysis)//GO:0051289(protein homotetramerization)//GO:0006509(membrane protein ectodomain proteolysis)//GO:0033619(membrane protein proteolysis)//GO:1904211(membrane protein proteolysis involved in retrograde protein transport, ER to cytosol)//GO:0006508(proteolysis)
ENST00000449264	TNF	4533.9	4.34622e-11	8.23535e-09	up	hsa04010(MAPK signaling pathway)//hsa04060(Cytokine-cytokine receptor interaction)//hsa04064(NF-kappa B signaling pathway)//hsa04071(Sphingolipid signaling pathway)//hsa04150(mTOR signaling pathway)//hsa04210(Apoptosis)//hsa04350(TGF-beta signaling pathway)//hsa04380(Osteoclast differentiation)//hsa04612(Antigen processing and presentation)//hsa04620(Toll-like receptor signaling pathway)//hsa0462…	GO:0001891(phagocytic cup)//GO:0009897(external side of plasma membrane)//GO:0005887(integral component of plasma membrane)//GO:0005576(extracellular region)//GO:0009986(cell surface)//GO:0055037(recycling endosome)//GO:0005886(plasma membrane)//GO:0045121(membrane raft)//GO:0005615(extracellular space)	GO:0002020(protease binding)//GO:0005125(cytokine activity)//GO:0042802(identical protein binding)//GO:0044212(transcription regulatory region DNA binding)//GO:0005164(tumor necrosis factor receptor binding)//GO:0005515(protein binding)	GO:0071550(death-inducing signaling complex assembly)//GO:0007249(I-kappaB kinase/NF-kappaB signaling)//GO:0043123(positive regulation of I-kappaB kinase/NF-kappaB signaling)//GO:0006959(humoral immune response)//GO:0032800(receptor biosynthetic process)//GO:0032755(positive regulation of interleukin-6 production)//GO:0050995(negative regulation of lipid catabolic process)//GO:0031663(lipopolysac…
ENST00000375631	NEU1	4.61557	4.06496e-08	1.98961e-06	up	hsa00511(Other glycan degradation)//hsa00600(Sphingolipid metabolism)//hsa04142(Lysosome)	GO:0016021(integral component of membrane)//GO:0070062(extracellular exosome)//GO:0005886(plasma membrane)//GO:0009986(cell surface)//GO:0016020(membrane)//GO:0005764(lysosome)//GO:0043202(lysosomal lumen)//GO:0005765(lysosomal membrane)//GO:0043231(intracellular membrane-bounded organelle)//GO:0030054(cell junction)//GO:0016023(cytoplasmic, membrane-bounded vesicle)	GO:0004308(exo-alpha-sialidase activity)//GO:0052795(exo-alpha-(2->6)-sialidase activity)//GO:0052796(exo-alpha-(2->8)-sialidase activity)//GO:0052794(exo-alpha-(2->3)-sialidase activity)	GO:0010976(positive regulation of neuron projection development)//GO:0044267(cellular protein metabolic process)//GO:0008152(metabolic process)//GO:0044281(small molecule metabolic process)//GO:0006488(dolichol-linked oligosaccharide biosynthetic process)//GO:0006687(glycosphingolipid metabolic process)//GO:0009313(oligosaccharide catabolic process)//GO:0006689(ganglioside catabolic process)//GO:…
ENST00000266086	SLC5A4	3.38763	6.39925e-07	2.35382e-05	up	NA	GO:0016021(integral component of membrane)	GO:0015293(symporter activity)	GO:0006814(sodium ion transport)//GO:0055085(transmembrane transport)//GO:0008643(carbohydrate transport)
ENST00000464470	N4BP2L1	6.36438	1.02934e-10	1.42608e-08	up	NA	NA	NA	NA
ENST00000309951	ACO1	8.07676	3.04344e-09	1.95935e-07	up	hsa00020(Citrate cycle (TCA cycle))//hsa00630(Glyoxylate and dicarboxylate metabolism)//	GO:0070062(extracellular exosome)//GO:0005794(Golgi apparatus)//GO:0005829(cytosol)//GO:0005739(mitochondrion)//GO:0005783(endoplasmic reticulum)//GO:0005737(cytoplasm)	GO:0051539(4 iron, 4 sulfur cluster binding)//GO:0003994(aconitate hydratase activity)//GO:0003723(RNA binding)//GO:0030350(iron-responsive element binding)//GO:0046872(metal ion binding)//GO:0005515(protein binding)	GO:0009791(post-embryonic development)//GO:0010040(response to iron(II) ion)//GO:0006417(regulation of translation)//GO:0006879(cellular iron ion homeostasis)//GO:0006099(tricarboxylic acid cycle)//GO:0050892(intestinal absorption)//GO:0006101(citrate metabolic process)
ENST00000309951	ACO1	12.2051	4.79154e-10	4.22606e-08	up	hsa00020(Citrate cycle (TCA cycle))//hsa00630(Glyoxylate and dicarboxylate metabolism)//	GO:0070062(extracellular exosome)//GO:0005794(Golgi apparatus)//GO:0005829(cytosol)//GO:0005739(mitochondrion)//GO:0005783(endoplasmic reticulum)//GO:0005737(cytoplasm)	GO:0051539(4 iron, 4 sulfur cluster binding)//GO:0003994(aconitate hydratase activity)//GO:0003723(RNA binding)//GO:0030350(iron-responsive element binding)//GO:0046872(metal ion binding)//GO:0005515(protein binding)	GO:0009791(post-embryonic development)//GO:0010040(response to iron(II) ion)//GO:0006417(regulation of translation)//GO:0006879(cellular iron ion homeostasis)//GO:0006099(tricarboxylic acid cycle)//GO:0050892(intestinal absorption)//GO:0006101(citrate metabolic process)
ENST00000379868	DDX58	4.54994	4.67825e-06	0.000130706	up	hsa04064(NF-kappa B signaling pathway)//hsa04622(RIG-I-like receptor signaling pathway)//hsa04623(Cytosolic DNA-sensing pathway)//hsa05160(Hepatitis C)//hsa05161(Hepatitis B)//hsa05162(Measles)//hsa05164(Influenza A)//hsa05168(Herpes simplex infection)//hsa05169(Epstein-Barr virus infection)	GO:0005923(bicellular tight junction)//GO:0015629(actin cytoskeleton)//GO:0032587(ruffle membrane)//GO:0005737(cytoplasm)//GO:0005829(cytosol)	GO:0008270(zinc ion binding)//GO:0003727(single-stranded RNA binding)//GO:0005524(ATP binding)//GO:0042802(identical protein binding)//GO:0003725(double-stranded RNA binding)//GO:0004386(helicase activity)//GO:0016817(hydrolase activity, acting on acid anhydrides)//GO:0005515(protein binding)//GO:0003677(DNA binding)//GO:0003690(double-stranded DNA binding)	GO:0045087(innate immune response)//GO:0008152(metabolic process)//GO:0032757(positive regulation of interleukin-8 production)//GO:0042993(positive regulation of transcription factor import into nucleus)//GO:0010628(positive regulation of gene expression)//GO:0039529(RIG-I signaling pathway)//GO:0039528(cytoplasmic pattern recognition receptor signaling pathway in response to virus)//GO:0032755(p…
ENST00000379868	DDX58	4.88785	6.03737e-07	2.2398e-05	up	hsa04064(NF-kappa B signaling pathway)//hsa04622(RIG-I-like receptor signaling pathway)//hsa04623(Cytosolic DNA-sensing pathway)//hsa05160(Hepatitis C)//hsa05161(Hepatitis B)//hsa05162(Measles)//hsa05164(Influenza A)//hsa05168(Herpes simplex infection)//hsa05169(Epstein-Barr virus infection)	GO:0005923(bicellular tight junction)//GO:0015629(actin cytoskeleton)//GO:0032587(ruffle membrane)//GO:0005737(cytoplasm)//GO:0005829(cytosol)	GO:0008270(zinc ion binding)//GO:0003727(single-stranded RNA binding)//GO:0005524(ATP binding)//GO:0042802(identical protein binding)//GO:0003725(double-stranded RNA binding)//GO:0004386(helicase activity)//GO:0016817(hydrolase activity, acting on acid anhydrides)//GO:0005515(protein binding)//GO:0003677(DNA binding)//GO:0003690(double-stranded DNA binding)	GO:0045087(innate immune response)//GO:0008152(metabolic process)//GO:0032757(positive regulation of interleukin-8 production)//GO:0042993(positive regulation of transcription factor import into nucleus)//GO:0010628(positive regulation of gene expression)//GO:0039529(RIG-I signaling pathway)//GO:0039528(cytoplasmic pattern recognition receptor signaling pathway in response to virus)//GO:0032755(p…
ENST00000379868	DDX58	68.7562	1.75949e-09	1.23262e-07	up	hsa04064(NF-kappa B signaling pathway)//hsa04622(RIG-I-like receptor signaling pathway)//hsa04623(Cytosolic DNA-sensing pathway)//hsa05160(Hepatitis C)//hsa05161(Hepatitis B)//hsa05162(Measles)//hsa05164(Influenza A)//hsa05168(Herpes simplex infection)//hsa05169(Epstein-Barr virus infection)	GO:0005923(bicellular tight junction)//GO:0015629(actin cytoskeleton)//GO:0032587(ruffle membrane)//GO:0005737(cytoplasm)//GO:0005829(cytosol)	GO:0008270(zinc ion binding)//GO:0003727(single-stranded RNA binding)//GO:0005524(ATP binding)//GO:0042802(identical protein binding)//GO:0003725(double-stranded RNA binding)//GO:0004386(helicase activity)//GO:0016817(hydrolase activity, acting on acid anhydrides)//GO:0005515(protein binding)//GO:0003677(DNA binding)//GO:0003690(double-stranded DNA binding)	GO:0045087(innate immune response)//GO:0008152(metabolic process)//GO:0032757(positive regulation of interleukin-8 production)//GO:0042993(positive regulation of transcription factor import into nucleus)//GO:0010628(positive regulation of gene expression)//GO:0039529(RIG-I signaling pathway)//GO:0039528(cytoplasmic pattern recognition receptor signaling pathway in response to virus)//GO:0032755(p…
ENST00000401402	EVA1C	1132.1	1.10645e-09	8.34194e-08	up	NA	GO:0016021(integral component of membrane)	GO:0030246(carbohydrate binding)	NA
ENST00000374943	HLA-DQB1	4.47473	1.02986e-07	4.66441e-06	up	hsa04145(Phagosome)//hsa04514(Cell adhesion molecules (CAMs))//hsa04612(Antigen processing and presentation)//hsa04672(Intestinal immune network for IgA production)//hsa04940(Type I diabetes mellitus)//hsa05140(Leishmaniasis)//hsa05145(Toxoplasmosis)//hsa05150(Staphylococcus aureus infection)//hsa05152(Tuberculosis)//hsa05164(Influenza A)//hsa05166(HTLV-I infection)//hsa05168(Herpes simplex infec…	GO:0030658(transport vesicle membrane)//GO:0016021(integral component of membrane)//GO:0030666(endocytic vesicle membrane)//GO:0010008(endosome membrane)//GO:0016020(membrane)//GO:0005886(plasma membrane)//GO:0012507(ER to Golgi transport vesicle membrane)//GO:0005765(lysosomal membrane)//GO:0032588(trans-Golgi network membrane)//GO:0000139(Golgi membrane)//GO:0042613(MHC class II protein complex…	GO:0032395(MHC class II receptor activity)//GO:0042605(peptide antigen binding)	GO:0002455(humoral immune response mediated by circulating immunoglobulin)//GO:0060333(interferon-gamma-mediated signaling pathway)//GO:0031295(T cell costimulation)//GO:0050852(T cell receptor signaling pathway)//GO:0019221(cytokine-mediated signaling pathway)//GO:0006955(immune response)//GO:0002381(immunoglobulin production involved in immunoglobulin mediated immune response)//GO:0002504(antig…
ENST00000395287	BRD2	4.0311	1.59139e-07	6.85251e-06	up	NA	GO:0005634(nucleus)//GO:0005737(cytoplasm)	GO:0070577(lysine-acetylated histone binding)//GO:0003682(chromatin binding)//GO:0005515(protein binding)	GO:0006357(regulation of transcription from RNA polymerase II promoter)//GO:0006351(transcription, DNA-templated)//GO:0006334(nucleosome assembly)//GO:0007283(spermatogenesis)//GO:0016568(chromatin modification)
ENST00000354992	LARGE1	6.61384	1.04851e-08	5.8193e-07	up	NA	NA	NA	NA
ENST00000439831	STARD13	2243.8	4.9232e-12	1.76549e-09	up	NA	GO:0005811(lipid particle)//GO:0031966(mitochondrial membrane)//GO:0005829(cytosol)	GO:0008289(lipid binding)//GO:0005096(GTPase activator activity)//GO:0005515(protein binding)	GO:0043542(endothelial cell migration)//GO:0097498(endothelial tube lumen extension)//GO:0007264(small GTPase mediated signal transduction)//GO:0043547(positive regulation of GTPase activity)//GO:0090051(negative regulation of cell migration involved in sprouting angiogenesis)//GO:0051056(regulation of small GTPase mediated signal transduction)
ENST00000354992	LARGE1	110.4	1.85211e-09	1.28853e-07	up	NA	NA	NA	NA
ENST00000381679	SON	8.24302	1.12857e-07	5.05436e-06	up	NA	GO:0005654(nucleoplasm)//GO:0016607(nuclear speck)	GO:0003676(nucleic acid binding)//GO:0050733(RS domain binding)//GO:0003723(RNA binding)//GO:0044822(poly(A) RNA binding)//GO:0005515(protein binding)//GO:0003677(DNA binding)	GO:0008380(RNA splicing)//GO:0000226(microtubule cytoskeleton organization)//GO:0051726(regulation of cell cycle)//GO:0043066(negative regulation of apoptotic process)//GO:0006397(mRNA processing)//GO:0000910(cytokinesis)//GO:0043484(regulation of RNA splicing)
ENST00000381679	SON	4938.8	3.6473e-11	7.23985e-09	up	NA	GO:0005654(nucleoplasm)//GO:0016607(nuclear speck)	GO:0003676(nucleic acid binding)//GO:0050733(RS domain binding)//GO:0003723(RNA binding)//GO:0044822(poly(A) RNA binding)//GO:0005515(protein binding)//GO:0003677(DNA binding)	GO:0008380(RNA splicing)//GO:0000226(microtubule cytoskeleton organization)//GO:0051726(regulation of cell cycle)//GO:0043066(negative regulation of apoptotic process)//GO:0006397(mRNA processing)//GO:0000910(cytokinesis)//GO:0043484(regulation of RNA splicing)
ENST00000256544	KATNBL1	17.273	3.5374e-08	1.75078e-06	up	NA	GO:0005730(nucleolus)	GO:0005515(protein binding)	NA
ENST00000256544	KATNBL1	108.841	5.43573e-14	2.25663e-10	up	NA	GO:0005730(nucleolus)	GO:0005515(protein binding)	NA
ENST00000435224	ABTB2	146.5	1.24587e-10	1.6242e-08	up	NA	GO:0005634(nucleus)//GO:0005575(cellular_component)//GO:0005654(nucleoplasm)	GO:0003674(molecular_function)//GO:0046982(protein heterodimerization activity)	GO:0097237(cellular response to toxic substance)
ENST00000435224	ABTB2	3.85493	1.223e-07	5.43738e-06	up	NA	GO:0005634(nucleus)//GO:0005575(cellular_component)//GO:0005654(nucleoplasm)	GO:0003674(molecular_function)//GO:0046982(protein heterodimerization activity)	GO:0097237(cellular response to toxic substance)
ENST00000481448	RCAN1	3.22358	1.10539e-09	8.33899e-08	up	hsa04919(Thyroid hormone signaling pathway)//hsa04921(Oxytocin signaling pathway)	GO:0005622(intracellular)//GO:0005634(nucleus)//GO:0005737(cytoplasm)	GO:0003700(transcription factor activity, sequence-specific DNA binding)//GO:0042802(identical protein binding)//GO:0003677(DNA binding)//GO:0000166(nucleotide binding)//GO:0005515(protein binding)//GO:0008597(calcium-dependent protein serine/threonine phosphatase regulator activity)	GO:0050790(regulation of catalytic activity)//GO:0031987(locomotion involved in locomotory behavior)//GO:0006979(response to oxidative stress)//GO:0007614(short-term memory)//GO:0051151(negative regulation of smooth muscle cell differentiation)//GO:0033173(calcineurin-NFAT signaling cascade)//GO:0006355(regulation of transcription, DNA-templated)//GO:0009612(response to mechanical stimulus)//GO:0…
ENST00000310974	DPY19L1	3.6969	5.12655e-06	0.000141323	up	NA	GO:0016020(membrane)//GO:0016021(integral component of membrane)//GO:0005637(nuclear inner membrane)	GO:0000030(mannosyltransferase activity)	GO:0018406(protein C-linked glycosylation via 2'-alpha-mannosyl-L-tryptophan)
ENST00000333206	ZSCAN30	38.982	8.86459e-09	5.01326e-07	up	NA	GO:0005634(nucleus)	GO:0043565(sequence-specific DNA binding)//GO:0003676(nucleic acid binding)//GO:0046872(metal ion binding)//GO:0003700(transcription factor activity, sequence-specific DNA binding)	GO:0006351(transcription, DNA-templated)//GO:0006355(regulation of transcription, DNA-templated)
ENST00000635942	UNC13B	5.54297	1.23601e-09	9.15058e-08	up	hsa04721(Synaptic vesicle cycle)	GO:0005886(plasma membrane)//GO:0005794(Golgi apparatus)//GO:0005829(cytosol)//GO:0030054(cell junction)//GO:0031594(neuromuscular junction)//GO:0048786(presynaptic active zone)//GO:0005622(intracellular)//GO:0005737(cytoplasm)//GO:0043195(terminal bouton)	GO:0004872(receptor activity)//GO:0004871(signal transducer activity)//GO:0046872(metal ion binding)//GO:0005515(protein binding)//GO:0019992(diacylglycerol binding)	GO:0048172(regulation of short-term neuronal synaptic plasticity)//GO:0007588(excretion)//GO:0007268(synaptic transmission)//GO:0060384(innervation)//GO:0016082(synaptic vesicle priming)//GO:0014047(glutamate secretion)//GO:0007528(neuromuscular junction development)//GO:0097151(positive regulation of inhibitory postsynaptic potential)//GO:0016081(synaptic vesicle docking)//GO:0010808(positive re…
ENST00000373731	KCTD20	21.5459	2.52458e-08	1.28858e-06	up	NA	GO:0016021(integral component of membrane)//GO:0005737(cytoplasm)	NA	GO:0042327(positive regulation of phosphorylation)
ENST00000280527	CRIM1	3.30973	1.86309e-10	2.12458e-08	up	NA	GO:0005886(plasma membrane)//GO:0070062(extracellular exosome)//GO:0005576(extracellular region)//GO:0016021(integral component of membrane)	GO:0005010(insulin-like growth factor-activated receptor activity)//GO:0030165(PDZ domain binding)//GO:0004867(serine-type endopeptidase inhibitor activity)//GO:0005520(insulin-like growth factor binding)	GO:0007399(nervous system development)//GO:0010951(negative regulation of endopeptidase activity)//GO:0001558(regulation of cell growth)//GO:0048009(insulin-like growth factor receptor signaling pathway)
ENST00000265113	SLC1A3	2.17259	5.33321e-12	1.85408e-09	up	hsa04724(Glutamatergic synapse)	GO:0005886(plasma membrane)//GO:0043205(fibril)//GO:0009986(cell surface)//GO:0016020(membrane)//GO:0016021(integral component of membrane)//GO:0016323(basolateral plasma membrane)//GO:0043197(dendritic spine)//GO:0005743(mitochondrial inner membrane)//GO:0043025(neuronal cell body)	GO:0017153(sodium:dicarboxylate symporter activity)//GO:0016595(glutamate binding)//GO:0005313(L-glutamate transmembrane transporter activity)//GO:0005314(high-affinity glutamate transmembrane transporter activity)	GO:0001504(neurotransmitter uptake)//GO:0006537(glutamate biosynthetic process)//GO:0009611(response to wounding)//GO:0002230(positive regulation of defense response to virus by host)//GO:0031223(auditory behavior)//GO:0007605(sensory perception of sound)//GO:0007269(neurotransmitter secretion)//GO:0007268(synaptic transmission)//GO:0050806(positive regulation of synaptic transmission)//GO:005508…
ENST00000290399	SIM2	4.88666	1.20981e-06	4.06857e-05	up	NA	GO:0005654(nucleoplasm)//GO:0005634(nucleus)	GO:0000981(RNA polymerase II transcription factor activity, sequence-specific DNA binding)//GO:0046982(protein heterodimerization activity)//GO:0003677(DNA binding)//GO:0003700(transcription factor activity, sequence-specific DNA binding)	GO:0009880(embryonic pattern specification)//GO:0006351(transcription, DNA-templated)//GO:0030154(cell differentiation)//GO:0000122(negative regulation of transcription from RNA polymerase II promoter)//GO:0006357(regulation of transcription from RNA polymerase II promoter)//GO:0007399(nervous system development)//GO:0006355(regulation of transcription, DNA-templated)//GO:0030324(lung development)
ENST00000420450	ZNF345	2.03649	1.03109e-08	5.73279e-07	up	NA	GO:0005634(nucleus)	GO:0003676(nucleic acid binding)//GO:0046872(metal ion binding)//GO:0003677(DNA binding)//GO:0003700(transcription factor activity, sequence-specific DNA binding)	GO:0006383(transcription from RNA polymerase III promoter)//GO:0006366(transcription from RNA polymerase II promoter)//GO:0006359(regulation of transcription from RNA polymerase III promoter)//GO:0000122(negative regulation of transcription from RNA polymerase II promoter)
ENST00000373087	ZC3H12A	3.16929	4.71811e-08	2.28567e-06	up	NA	GO:0005886(plasma membrane)//GO:0000932(cytoplasmic mRNA processing body)//GO:0005791(rough endoplasmic reticulum)//GO:0042406(extrinsic component of endoplasmic reticulum membrane)//GO:0005654(nucleoplasm)//GO:0005634(nucleus)//GO:0005856(cytoskeleton)//GO:0005737(cytoplasm)	GO:0004521(endoribonuclease activity)//GO:0043022(ribosome binding)//GO:0004540(ribonuclease activity)//GO:0003723(RNA binding)//GO:0003682(chromatin binding)//GO:0003730(mRNA 3'-UTR binding)//GO:0003729(mRNA binding)//GO:0004532(exoribonuclease activity)//GO:0035198(miRNA binding)//GO:0046872(metal ion binding)//GO:0005515(protein binding)//GO:0003677(DNA binding)//GO:0035613(RNA stem-loop bindi…	GO:0045019(negative regulation of nitric oxide biosynthetic process)//GO:0010656(negative regulation of muscle cell apoptotic process)//GO:0061158(3'-UTR-mediated mRNA destabilization)//GO:0055118(negative regulation of cardiac muscle contraction)//GO:0045600(positive regulation of fat cell differentiation)//GO:0042149(cellular response to glucose starvation)//GO:0010942(positive regulation of ce…
ENST00000432825	FBXO10	2.46873	7.48933e-06	0.000196417	up	NA	GO:0005737(cytoplasm)//GO:0000151(ubiquitin ligase complex)	GO:0004842(ubiquitin-protein transferase activity)//GO:0005515(protein binding)	GO:0006915(apoptotic process)//GO:0042787(protein ubiquitination involved in ubiquitin-dependent protein catabolic process)//GO:0016567(protein ubiquitination)//GO:0042981(regulation of apoptotic process)
ENST00000340857	H1F0	2.90415	5.32723e-06	0.000146179	up	NA	GO:0000790(nuclear chromatin)//GO:0005794(Golgi apparatus)//GO:0015629(actin cytoskeleton)//GO:0000786(nucleosome)//GO:0005719(nuclear euchromatin)//GO:0005654(nucleoplasm)//GO:0005634(nucleus)	GO:0044822(poly(A) RNA binding)//GO:0031490(chromatin DNA binding)//GO:0005515(protein binding)	GO:0006921(cellular component disassembly involved in execution phase of apoptosis)//GO:0006915(apoptotic process)//GO:0006309(apoptotic DNA fragmentation)//GO:0006334(nucleosome assembly)//GO:0012501(programmed cell death)
ENST00000494864	CYP1B1	923.4	2.50164e-10	2.6178e-08	up	hsa00140(Steroid hormone biosynthesis)//hsa00380(Tryptophan metabolism)//hsa00980(Metabolism of xenobiotics by cytochrome P450)//hsa04913(Ovarian steroidogenesis)//hsa05204(Chemical carcinogenesis)//hsa05206(MicroRNAs in cancer)	GO:0016021(integral component of membrane)//GO:0005739(mitochondrion)//GO:0005789(endoplasmic reticulum membrane)//GO:0043231(intracellular membrane-bounded organelle)	GO:0004497(monooxygenase activity)//GO:0070330(aromatase activity)//GO:0016705(oxidoreductase activity, acting on paired donors, with incorporation or reduction of molecular oxygen)//GO:0020037(heme binding)//GO:0005506(iron ion binding)//GO:0019825(oxygen binding)//GO:0016712(oxidoreductase activity, acting on paired donors, with incorporation or reduction of molecular oxygen, reduced flavin or …	GO:0016125(sterol metabolic process)//GO:0070301(cellular response to hydrogen peroxide)//GO:0061304(retinal blood vessel morphogenesis)//GO:0008285(negative regulation of cell proliferation)//GO:0071407(cellular response to organic cyclic compound)//GO:0043542(endothelial cell migration)//GO:0006805(xenobiotic metabolic process)//GO:0048514(blood vessel morphogenesis)//GO:2000377(regulation of r…
ENST00000610745	CYP1B1	127.6	3.32149e-09	2.10692e-07	up	hsa00140(Steroid hormone biosynthesis)//hsa00380(Tryptophan metabolism)//hsa00980(Metabolism of xenobiotics by cytochrome P450)//hsa04913(Ovarian steroidogenesis)//hsa05204(Chemical carcinogenesis)//hsa05206(MicroRNAs in cancer)	GO:0016021(integral component of membrane)//GO:0005739(mitochondrion)//GO:0005789(endoplasmic reticulum membrane)//GO:0043231(intracellular membrane-bounded organelle)	GO:0004497(monooxygenase activity)//GO:0070330(aromatase activity)//GO:0016705(oxidoreductase activity, acting on paired donors, with incorporation or reduction of molecular oxygen)//GO:0020037(heme binding)//GO:0005506(iron ion binding)//GO:0019825(oxygen binding)//GO:0016712(oxidoreductase activity, acting on paired donors, with incorporation or reduction of molecular oxygen, reduced flavin or …	GO:0016125(sterol metabolic process)//GO:0070301(cellular response to hydrogen peroxide)//GO:0061304(retinal blood vessel morphogenesis)//GO:0008285(negative regulation of cell proliferation)//GO:0071407(cellular response to organic cyclic compound)//GO:0043542(endothelial cell migration)//GO:0006805(xenobiotic metabolic process)//GO:0048514(blood vessel morphogenesis)//GO:2000377(regulation of r…
ENST00000612932	SOCS7	2.68523	9.68184e-08	4.41507e-06	up	hsa04630(Jak-STAT signaling pathway)//hsa04917(Prolactin signaling pathway)	GO:0005622(intracellular)//GO:0005886(plasma membrane)//GO:0005634(nucleus)//GO:0005737(cytoplasm)	GO:0004860(protein kinase inhibitor activity)//GO:0005515(protein binding)//GO:0017124(SH3 domain binding)	GO:1904030(negative regulation of cyclin-dependent protein kinase activity)//GO:0008286(insulin receptor signaling pathway)//GO:0040008(regulation of growth)//GO:0016567(protein ubiquitination)//GO:0021942(radial glia guided migration of Purkinje cell)//GO:0019221(cytokine-mediated signaling pathway)//GO:0021819(layer formation in cerebral cortex)//GO:0008150(biological_process)//GO:0046426(negat…
ENST00000535113	FAM227A	3.70578	3.23082e-07	1.28958e-05	up	NA	NA	NA	NA
ENST00000358367	HNRNPLL	1275.3	1.30622e-08	7.10311e-07	up	NA	GO:0030529(intracellular ribonucleoprotein complex)//GO:0016020(membrane)//GO:0005634(nucleus)//GO:0019013(viral nucleocapsid)	GO:0003676(nucleic acid binding)//GO:0003723(RNA binding)//GO:0003729(mRNA binding)//GO:0000166(nucleotide binding)//GO:0044822(poly(A) RNA binding)//GO:0005515(protein binding)	GO:0006397(mRNA processing)//GO:0033120(positive regulation of RNA splicing)
ENST00000358367	HNRNPLL	1195	1.31348e-08	7.1338e-07	up	NA	GO:0030529(intracellular ribonucleoprotein complex)//GO:0016020(membrane)//GO:0005634(nucleus)//GO:0019013(viral nucleocapsid)	GO:0003676(nucleic acid binding)//GO:0003723(RNA binding)//GO:0003729(mRNA binding)//GO:0000166(nucleotide binding)//GO:0044822(poly(A) RNA binding)//GO:0005515(protein binding)	GO:0006397(mRNA processing)//GO:0033120(positive regulation of RNA splicing)
ENST00000252011	DHX35	2.00076	1.51318e-06	4.92536e-05	up	NA	GO:0071013(catalytic step 2 spliceosome)	GO:0005524(ATP binding)//GO:0044822(poly(A) RNA binding)//GO:0003676(nucleic acid binding)//GO:0004004(ATP-dependent RNA helicase activity)//GO:0008026(ATP-dependent helicase activity)	GO:0000398(mRNA splicing, via spliceosome)//GO:0008152(metabolic process)//GO:0006396(RNA processing)
ENST00000333229	BRWD1	229.51	2.52993e-08	1.29079e-06	up	NA	GO:0005730(nucleolus)//GO:0005634(nucleus)//GO:0005737(cytoplasm)	GO:0003674(molecular_function)	GO:0006357(regulation of transcription from RNA polymerase II promoter)//GO:0008360(regulation of cell shape)//GO:0007010(cytoskeleton organization)//GO:0006351(transcription, DNA-templated)
ENST00000597629	ZFP36	2.40653	5.6246e-11	9.8453e-09	up	hsa05166(HTLV-I infection)	GO:0005634(nucleus)//GO:0010494(cytoplasmic stress granule)//GO:0005737(cytoplasm)//GO:0005829(cytosol)	GO:0019957(C-C chemokine binding)//GO:0017091(AU-rich element binding)//GO:0003727(single-stranded RNA binding)//GO:0019901(protein kinase binding)//GO:0019899(enzyme binding)//GO:0003729(mRNA binding)//GO:0071889(14-3-3 protein binding)//GO:0035925(mRNA 3'-UTR AU-rich region binding)//GO:0044822(poly(A) RNA binding)//GO:0046872(metal ion binding)//GO:0005515(protein binding)//GO:0003677(DNA bind…	GO:0006402(mRNA catabolic process)//GO:0042594(response to starvation)//GO:0050728(negative regulation of inflammatory response)//GO:0043488(regulation of mRNA stability)//GO:0010467(gene expression)//GO:0000288(nuclear-transcribed mRNA catabolic process, deadenylation-dependent decay)//GO:0060213(positive regulation of nuclear-transcribed mRNA poly(A) tail shortening)//GO:0045638(negative regula…
ENST00000346872	IKZF3	2.43147	5.02219e-11	9.08302e-09	up	NA	GO:0005886(plasma membrane)//GO:0005634(nucleus)//GO:0005737(cytoplasm)	GO:0003676(nucleic acid binding)//GO:0046982(protein heterodimerization activity)//GO:0003700(transcription factor activity, sequence-specific DNA binding)//GO:0043565(sequence-specific DNA binding)//GO:0042803(protein homodimerization activity)//GO:0000977(RNA polymerase II regulatory region sequence-specific DNA binding)//GO:0044212(transcription regulatory region DNA binding)//GO:0001228(trans…	GO:0007498(mesoderm development)//GO:0045577(regulation of B cell differentiation)//GO:0006366(transcription from RNA polymerase II promoter)//GO:0045619(regulation of lymphocyte differentiation)//GO:0045944(positive regulation of transcription from RNA polymerase II promoter)//GO:0006357(regulation of transcription from RNA polymerase II promoter)//GO:0042113(B cell activation)//GO:0042981(regul…
ENST00000346872	IKZF3	2.83502	4.27741e-08	2.08544e-06	up	NA	GO:0005886(plasma membrane)//GO:0005634(nucleus)//GO:0005737(cytoplasm)	GO:0003676(nucleic acid binding)//GO:0046982(protein heterodimerization activity)//GO:0003700(transcription factor activity, sequence-specific DNA binding)//GO:0043565(sequence-specific DNA binding)//GO:0042803(protein homodimerization activity)//GO:0000977(RNA polymerase II regulatory region sequence-specific DNA binding)//GO:0044212(transcription regulatory region DNA binding)//GO:0001228(trans…	GO:0007498(mesoderm development)//GO:0045577(regulation of B cell differentiation)//GO:0006366(transcription from RNA polymerase II promoter)//GO:0045619(regulation of lymphocyte differentiation)//GO:0045944(positive regulation of transcription from RNA polymerase II promoter)//GO:0006357(regulation of transcription from RNA polymerase II promoter)//GO:0042113(B cell activation)//GO:0042981(regul…
ENST00000323039	DYRK1B	29.0217	8.70456e-13	5.5582e-10	up	NA	GO:0005634(nucleus)	GO:0004674(protein serine/threonine kinase activity)//GO:0004672(protein kinase activity)//GO:0004712(protein serine/threonine/tyrosine kinase activity)//GO:0005524(ATP binding)//GO:0004713(protein tyrosine kinase activity)//GO:0005515(protein binding)//GO:0003713(transcription coactivator activity)	GO:0018108(peptidyl-tyrosine phosphorylation)//GO:0006468(protein phosphorylation)//GO:0060612(adipose tissue development)//GO:0007520(myoblast fusion)//GO:0045893(positive regulation of transcription, DNA-templated)
ENST00000356271	MED24	1447.1	6.45159e-12	2.12205e-09	up	hsa04919(Thyroid hormone signaling pathway)	GO:0016592(mediator complex)//GO:0005654(nucleoplasm)//GO:0005634(nucleus)//GO:0000151(ubiquitin ligase complex)	GO:0046966(thyroid hormone receptor binding)//GO:0003712(transcription cofactor activity)//GO:0004872(receptor activity)//GO:0030374(ligand-dependent nuclear receptor transcription coactivator activity)//GO:0001104(RNA polymerase II transcription cofactor activity)//GO:0061630(ubiquitin protein ligase activity)//GO:0042809(vitamin D receptor binding)//GO:0005515(protein binding)//GO:0004402(histo…	GO:0006367(transcription initiation from RNA polymerase II promoter)//GO:0030518(intracellular steroid hormone receptor signaling pathway)//GO:0051291(protein heterooligomerization)//GO:0010467(gene expression)//GO:0045893(positive regulation of transcription, DNA-templated)//GO:0016567(protein ubiquitination)//GO:0016573(histone acetylation)//GO:0006357(regulation of transcription from RNA polym…
ENST00000356271	MED24	657.8	5.642e-09	3.36166e-07	up	hsa04919(Thyroid hormone signaling pathway)	GO:0016592(mediator complex)//GO:0005654(nucleoplasm)//GO:0005634(nucleus)//GO:0000151(ubiquitin ligase complex)	GO:0046966(thyroid hormone receptor binding)//GO:0003712(transcription cofactor activity)//GO:0004872(receptor activity)//GO:0030374(ligand-dependent nuclear receptor transcription coactivator activity)//GO:0001104(RNA polymerase II transcription cofactor activity)//GO:0061630(ubiquitin protein ligase activity)//GO:0042809(vitamin D receptor binding)//GO:0005515(protein binding)//GO:0004402(histo…	GO:0006367(transcription initiation from RNA polymerase II promoter)//GO:0030518(intracellular steroid hormone receptor signaling pathway)//GO:0051291(protein heterooligomerization)//GO:0010467(gene expression)//GO:0045893(positive regulation of transcription, DNA-templated)//GO:0016567(protein ubiquitination)//GO:0016573(histone acetylation)//GO:0006357(regulation of transcription from RNA polym…
ENST00000306984	MPLKIP	107.5	9.25132e-09	5.20375e-07	up	NA	GO:0005794(Golgi apparatus)//GO:0005813(centrosome)//GO:0030496(midbody)//GO:0005654(nucleoplasm)//GO:0005634(nucleus)//GO:0005737(cytoplasm)	GO:0005515(protein binding)	GO:0007067(mitotic nuclear division)//GO:0051301(cell division)
ENST00000412952	BCOR	2.19102	4.25163e-08	2.07368e-06	up	NA	GO:0005739(mitochondrion)//GO:0031519(PcG protein complex)//GO:0005634(nucleus)	GO:0042826(histone deacetylase binding)//GO:0004842(ubiquitin-protein transferase activity)//GO:0044212(transcription regulatory region DNA binding)//GO:0031072(heat shock protein binding)//GO:0008134(transcription factor binding)//GO:0003714(transcription corepressor activity)//GO:0005515(protein binding)	GO:0007507(heart development)//GO:0045892(negative regulation of transcription, DNA-templated)//GO:0006351(transcription, DNA-templated)//GO:0070171(negative regulation of tooth mineralization)//GO:0035518(histone H2A monoubiquitination)//GO:0000415(negative regulation of histone H3-K36 methylation)//GO:0000122(negative regulation of transcription from RNA polymerase II promoter)//GO:0051572(nega…
ENST00000315792	TCIM	2513.9	4.26334e-11	8.13372e-09	up	NA	NA	NA	NA
ENST00000335693	SUGCT	60	2.23128e-06	6.88152e-05	up	NA	GO:0005739(mitochondrion)	GO:0003824(catalytic activity)//GO:0047369(succinate-hydroxymethylglutarate CoA-transferase activity)	GO:0008152(metabolic process)
ENST00000335693	SUGCT	640.6	1.10112e-09	8.31681e-08	up	NA	GO:0005739(mitochondrion)	GO:0003824(catalytic activity)//GO:0047369(succinate-hydroxymethylglutarate CoA-transferase activity)	GO:0008152(metabolic process)
ENST00000372595	SCMH1	2.11117	1.21688e-06	4.08663e-05	up	NA	GO:0005654(nucleoplasm)//GO:0005634(nucleus)//GO:0010369(chromocenter)	GO:0005515(protein binding)//GO:0003677(DNA binding)//GO:0003700(transcription factor activity, sequence-specific DNA binding)	GO:0016458(gene silencing)//GO:0006338(chromatin remodeling)//GO:0009653(anatomical structure morphogenesis)//GO:0006351(transcription, DNA-templated)//GO:0007283(spermatogenesis)//GO:0044267(cellular protein metabolic process)//GO:0043687(post-translational protein modification)//GO:0009952(anterior/posterior pattern specification)//GO:0045892(negative regulation of transcription, DNA-templated)…
ENST00000298119	LRFN5	2.53166	1.51178e-08	8.08047e-07	up	NA	GO:0016021(integral component of membrane)//GO:0009986(cell surface)	NA	GO:0007409(axonogenesis)
ENST00000298119	LRFN5	3.8487	8.49576e-08	3.91485e-06	up	NA	GO:0016021(integral component of membrane)//GO:0009986(cell surface)	NA	GO:0007409(axonogenesis)
ENST00000298119	LRFN5	2.49331	9.83196e-08	4.47537e-06	up	NA	GO:0016021(integral component of membrane)//GO:0009986(cell surface)	NA	GO:0007409(axonogenesis)
ENST00000298119	LRFN5	2.20747	1.94729e-08	1.01694e-06	up	NA	GO:0016021(integral component of membrane)//GO:0009986(cell surface)	NA	GO:0007409(axonogenesis)
ENST00000398497	ZBTB21	6.17695	7.48254e-08	3.48777e-06	up	NA	GO:0005634(nucleus)	GO:0046872(metal ion binding)//GO:0005515(protein binding)//GO:0008327(methyl-CpG binding)	GO:0045892(negative regulation of transcription, DNA-templated)//GO:0006351(transcription, DNA-templated)//GO:0006355(regulation of transcription, DNA-templated)
ENST00000361346	FOXJ3	4.32219	3.73769e-07	1.46917e-05	up	NA	GO:0005634(nucleus)	GO:0043565(sequence-specific DNA binding)//GO:0000981(RNA polymerase II transcription factor activity, sequence-specific DNA binding)//GO:0003700(transcription factor activity, sequence-specific DNA binding)	GO:0006357(regulation of transcription from RNA polymerase II promoter)//GO:0009653(anatomical structure morphogenesis)//GO:0006351(transcription, DNA-templated)//GO:0006355(regulation of transcription, DNA-templated)//GO:0030154(cell differentiation)
ENST00000431473	RIMKLA	4.13545	2.72394e-09	1.78674e-07	up	hsa00250(Alanine, aspartate and glutamate metabolism)//	GO:0005737(cytoplasm)	GO:0005524(ATP binding)//GO:0072590(N-acetyl-L-aspartate-L-glutamate ligase activity)//GO:0046872(metal ion binding)//GO:0003824(catalytic activity)	GO:0006464(cellular protein modification process)//GO:0008152(metabolic process)
ENST00000431473	RIMKLA	2.73353	8.31172e-09	4.72837e-07	up	hsa00250(Alanine, aspartate and glutamate metabolism)//	GO:0005737(cytoplasm)	GO:0005524(ATP binding)//GO:0072590(N-acetyl-L-aspartate-L-glutamate ligase activity)//GO:0046872(metal ion binding)//GO:0003824(catalytic activity)	GO:0006464(cellular protein modification process)//GO:0008152(metabolic process)
ENST00000602269	IRGQ	2.02646	2.32007e-06	7.1229e-05	up	NA	NA	GO:0005525(GTP binding)	NA
ENST00000321596	CATSPER2	3.56892	6.48496e-07	2.38255e-05	up	NA	GO:0005886(plasma membrane)//GO:0031514(motile cilium)//GO:0036128(CatSper complex)//GO:0036126(sperm flagellum)	GO:0005244(voltage-gated ion channel activity)//GO:0005245(voltage-gated calcium channel activity)//GO:0005515(protein binding)//GO:0005227(calcium activated cation channel activity)	GO:0035036(sperm-egg recognition)//GO:0009566(fertilization)//GO:0030317(sperm motility)//GO:0070588(calcium ion transmembrane transport)//GO:0032504(multicellular organism reproduction)//GO:0034765(regulation of ion transmembrane transport)//GO:0007283(spermatogenesis)//GO:0030154(cell differentiation)//GO:0007275(multicellular organism development)//GO:0048240(sperm capacitation)//GO:0007338(si…
ENST00000327574	PDXK	2.12128	1.52031e-07	6.5838e-06	up	hsa00750(Vitamin B6 metabolism)//	GO:0005654(nucleoplasm)//GO:0070062(extracellular exosome)//GO:0005634(nucleus)//GO:0005737(cytoplasm)//GO:0005829(cytosol)	GO:0008270(zinc ion binding)//GO:0030170(pyridoxal phosphate binding)//GO:0042803(protein homodimerization activity)//GO:0005524(ATP binding)//GO:0031402(sodium ion binding)//GO:0000287(magnesium ion binding)//GO:0031403(lithium ion binding)//GO:0008478(pyridoxal kinase activity)//GO:0030955(potassium ion binding)	GO:0044281(small molecule metabolic process)//GO:0016310(phosphorylation)//GO:0008283(cell proliferation)//GO:0009443(pyridoxal 5'-phosphate salvage)//GO:0042823(pyridoxal phosphate biosynthetic process)//GO:0042816(vitamin B6 metabolic process)//GO:0006767(water-soluble vitamin metabolic process)//GO:0006766(vitamin metabolic process)
ENST00000645161	ST3GAL3	6.25505	3.17e-07	1.26773e-05	up	hsa00514(Other types of O-glycan biosynthesis)//hsa00533(Glycosaminoglycan biosynthesis - keratan sulfate)//hsa00601(Glycosphingolipid biosynthesis - lacto and neolacto series)//	GO:0016021(integral component of membrane)//GO:0005576(extracellular region)//GO:0005794(Golgi apparatus)//GO:0032580(Golgi cisterna membrane)//GO:0030173(integral component of Golgi membrane)//GO:0000139(Golgi membrane)	GO:0003836(beta-galactoside (CMP) alpha-2,3-sialyltransferase activity)//GO:0008373(sialyltransferase activity)//GO:0008118(N-acetyllactosaminide alpha-2,3-sialyltransferase activity)	GO:0044267(cellular protein metabolic process)//GO:0044281(small molecule metabolic process)//GO:0006488(dolichol-linked oligosaccharide biosynthetic process)//GO:0016266(O-glycan processing)//GO:0009311(oligosaccharide metabolic process)//GO:0030203(glycosaminoglycan metabolic process)//GO:0006493(protein O-linked glycosylation)//GO:0018146(keratan sulfate biosynthetic process)//GO:0005975(carbo…
ENST00000432854	DBNL	2.81183	7.09934e-06	0.000187429	up	NA	GO:0005886(plasma membrane)//GO:0070062(extracellular exosome)//GO:0030027(lamellipodium)//GO:0005938(cell cortex)//GO:0030425(dendrite)//GO:0001726(ruffle)//GO:0005829(cytosol)//GO:0014069(postsynaptic density)//GO:0030054(cell junction)//GO:0000139(Golgi membrane)//GO:0005622(intracellular)//GO:0005769(early endosome)//GO:0002102(podosome)//GO:0005737(cytoplasm)//GO:0030665(clathrin-coated vesi…	GO:0019904(protein domain specific binding)//GO:0003779(actin binding)//GO:0008047(enzyme activator activity)//GO:0051015(actin filament binding)//GO:0005515(protein binding)//GO:0008022(protein C-terminus binding)	GO:0006921(cellular component disassembly involved in execution phase of apoptosis)//GO:0007416(synapse assembly)//GO:0006898(receptor-mediated endocytosis)//GO:0007257(activation of JUN kinase activity)//GO:0016601(Rac protein signal transduction)//GO:0012501(programmed cell death)//GO:0071800(podosome assembly)//GO:0048812(neuron projection morphogenesis)//GO:0002250(adaptive immune response)//…
ENST00000588703	HDAC5	2.80826	6.14983e-07	2.27545e-05	up	hsa05034(Alcoholism)//hsa05169(Epstein-Barr virus infection)//hsa05203(Viral carcinogenesis)	GO:0000118(histone deacetylase complex)//GO:0005794(Golgi apparatus)//GO:0005829(cytosol)//GO:0016604(nuclear body)//GO:0005654(nucleoplasm)//GO:0005634(nucleus)//GO:0005737(cytoplasm)	GO:0032041(NAD-dependent histone deacetylase activity (H3-K14 specific))//GO:0033558(protein deacetylase activity)//GO:0005080(protein kinase C binding)//GO:0042826(histone deacetylase binding)//GO:0001047(core promoter binding)//GO:0003682(chromatin binding)//GO:0044212(transcription regulatory region DNA binding)//GO:0001025(RNA polymerase III transcription factor binding)//GO:0070491(repressin…	GO:0042220(response to cocaine)//GO:0010830(regulation of myotube differentiation)//GO:0000122(negative regulation of transcription from RNA polymerase II promoter)//GO:0016568(chromatin modification)//GO:0033555(multicellular organismal response to stress)//GO:0048742(regulation of skeletal muscle fiber development)//GO:0042113(B cell activation)//GO:0090051(negative regulation of cell migration…
ENST00000391958	ZNF233	206.821	3.78735e-10	3.54393e-08	up	NA	GO:0005622(intracellular)//GO:0005634(nucleus)	GO:0003676(nucleic acid binding)//GO:0046872(metal ion binding)//GO:0003677(DNA binding)	GO:0006351(transcription, DNA-templated)//GO:0006355(regulation of transcription, DNA-templated)
ENST00000221452	RELB	168.9	6.58214e-10	5.43569e-08	up	hsa04010(MAPK signaling pathway)//hsa04064(NF-kappa B signaling pathway)//hsa04380(Osteoclast differentiation)//hsa05166(HTLV-I infection)//hsa05169(Epstein-Barr virus infection)	GO:0033256(I-kappaB/NF-kappaB complex)//GO:0005815(microtubule organizing center)//GO:0005829(cytosol)//GO:0005654(nucleoplasm)//GO:0005634(nucleus)//GO:0005737(cytoplasm)	GO:0003700(transcription factor activity, sequence-specific DNA binding)//GO:0000981(RNA polymerase II transcription factor activity, sequence-specific DNA binding)//GO:0001047(core promoter binding)//GO:0003682(chromatin binding)//GO:0000977(RNA polymerase II regulatory region sequence-specific DNA binding)//GO:0003714(transcription corepressor activity)//GO:0005515(protein binding)//GO:0003677(…	GO:0045087(innate immune response)//GO:0007249(I-kappaB kinase/NF-kappaB signaling)//GO:0032922(circadian regulation of gene expression)//GO:0034097(response to cytokine)//GO:0002223(stimulatory C-type lectin receptor signaling pathway)//GO:0045063(T-helper 1 cell differentiation)//GO:0006351(transcription, DNA-templated)//GO:0071470(cellular response to osmotic stress)//GO:0019882(antigen proces…
ENST00000372733	SDC4	2.09485	6.52442e-06	0.000174217	up	hsa04512(ECM-receptor interaction)//hsa04514(Cell adhesion molecules (CAMs))//hsa05205(Proteoglycans in cancer)	GO:0005886(plasma membrane)//GO:0005887(integral component of plasma membrane)//GO:0005796(Golgi lumen)//GO:0009986(cell surface)//GO:0043034(costamere)//GO:0043202(lysosomal lumen)//GO:0045121(membrane raft)//GO:0070062(extracellular exosome)//GO:0005925(focal adhesion)	GO:0005515(protein binding)//GO:0001968(fibronectin binding)//GO:0005080(protein kinase C binding)//GO:0070053(thrombospondin receptor activity)	GO:0010762(regulation of fibroblast migration)//GO:0016477(cell migration)//GO:0005975(carbohydrate metabolic process)//GO:0001843(neural tube closure)//GO:0042060(wound healing)//GO:0060122(inner ear receptor stereocilium organization)//GO:0006024(glycosaminoglycan biosynthetic process)//GO:0006027(glycosaminoglycan catabolic process)//GO:0030198(extracellular matrix organization)//GO:0006766(vi…
ENST00000372733	SDC4	2.82175	4.54284e-09	2.76803e-07	up	hsa04512(ECM-receptor interaction)//hsa04514(Cell adhesion molecules (CAMs))//hsa05205(Proteoglycans in cancer)	GO:0005886(plasma membrane)//GO:0005887(integral component of plasma membrane)//GO:0005796(Golgi lumen)//GO:0009986(cell surface)//GO:0043034(costamere)//GO:0043202(lysosomal lumen)//GO:0045121(membrane raft)//GO:0070062(extracellular exosome)//GO:0005925(focal adhesion)	GO:0005515(protein binding)//GO:0001968(fibronectin binding)//GO:0005080(protein kinase C binding)//GO:0070053(thrombospondin receptor activity)	GO:0010762(regulation of fibroblast migration)//GO:0016477(cell migration)//GO:0005975(carbohydrate metabolic process)//GO:0001843(neural tube closure)//GO:0042060(wound healing)//GO:0060122(inner ear receptor stereocilium organization)//GO:0006024(glycosaminoglycan biosynthetic process)//GO:0006027(glycosaminoglycan catabolic process)//GO:0030198(extracellular matrix organization)//GO:0006766(vi…
ENST00000372733	SDC4	6.13695	1.13925e-08	6.27971e-07	up	hsa04512(ECM-receptor interaction)//hsa04514(Cell adhesion molecules (CAMs))//hsa05205(Proteoglycans in cancer)	GO:0005886(plasma membrane)//GO:0005887(integral component of plasma membrane)//GO:0005796(Golgi lumen)//GO:0009986(cell surface)//GO:0043034(costamere)//GO:0043202(lysosomal lumen)//GO:0045121(membrane raft)//GO:0070062(extracellular exosome)//GO:0005925(focal adhesion)	GO:0005515(protein binding)//GO:0001968(fibronectin binding)//GO:0005080(protein kinase C binding)//GO:0070053(thrombospondin receptor activity)	GO:0010762(regulation of fibroblast migration)//GO:0016477(cell migration)//GO:0005975(carbohydrate metabolic process)//GO:0001843(neural tube closure)//GO:0042060(wound healing)//GO:0060122(inner ear receptor stereocilium organization)//GO:0006024(glycosaminoglycan biosynthetic process)//GO:0006027(glycosaminoglycan catabolic process)//GO:0030198(extracellular matrix organization)//GO:0006766(vi…
ENST00000372733	SDC4	3.38389	1.54581e-10	1.85221e-08	up	hsa04512(ECM-receptor interaction)//hsa04514(Cell adhesion molecules (CAMs))//hsa05205(Proteoglycans in cancer)	GO:0005886(plasma membrane)//GO:0005887(integral component of plasma membrane)//GO:0005796(Golgi lumen)//GO:0009986(cell surface)//GO:0043034(costamere)//GO:0043202(lysosomal lumen)//GO:0045121(membrane raft)//GO:0070062(extracellular exosome)//GO:0005925(focal adhesion)	GO:0005515(protein binding)//GO:0001968(fibronectin binding)//GO:0005080(protein kinase C binding)//GO:0070053(thrombospondin receptor activity)	GO:0010762(regulation of fibroblast migration)//GO:0016477(cell migration)//GO:0005975(carbohydrate metabolic process)//GO:0001843(neural tube closure)//GO:0042060(wound healing)//GO:0060122(inner ear receptor stereocilium organization)//GO:0006024(glycosaminoglycan biosynthetic process)//GO:0006027(glycosaminoglycan catabolic process)//GO:0030198(extracellular matrix organization)//GO:0006766(vi…
ENST00000454279	FBLN1	3.55261	4.04209e-07	1.57602e-05	up	NA	GO:0005604(basement membrane)//GO:0070062(extracellular exosome)//GO:0005576(extracellular region)//GO:0005577(fibrinogen complex)//GO:0005578(proteinaceous extracellular matrix)//GO:0031012(extracellular matrix)//GO:0005615(extracellular space)//GO:0071953(elastic fiber)	GO:0008022(protein C-terminus binding)//GO:0032403(protein complex binding)//GO:0016504(peptidase activator activity)//GO:0001968(fibronectin binding)//GO:0042802(identical protein binding)//GO:0070051(fibrinogen binding)//GO:0005178(integrin binding)//GO:0005201(extracellular matrix structural constituent)//GO:0005515(protein binding)//GO:0005509(calcium ion binding)	GO:2000146(negative regulation of cell motility)//GO:0007162(negative regulation of cell adhesion)//GO:1900025(negative regulation of substrate adhesion-dependent cell spreading)//GO:0030198(extracellular matrix organization)//GO:0010628(positive regulation of gene expression)//GO:0048146(positive regulation of fibroblast proliferation)//GO:2001202(negative regulation of transforming growth facto…
ENST00000389061	SACM1L	3.35825	1.67625e-06	5.37713e-05	up	NA	GO:0016021(integral component of membrane)//GO:0005789(endoplasmic reticulum membrane)//GO:0032281(AMPA glutamate receptor complex)//GO:0005794(Golgi apparatus)//GO:0030176(integral component of endoplasmic reticulum membrane)//GO:0000139(Golgi membrane)	GO:0016791(phosphatase activity)//GO:0043812(phosphatidylinositol-4-phosphate phosphatase activity)//GO:0042578(phosphoric ester hydrolase activity)//GO:0005515(protein binding)//GO:0004438(phosphatidylinositol-3-phosphatase activity)//GO:0034593(phosphatidylinositol bisphosphate phosphatase activity)	GO:0006644(phospholipid metabolic process)//GO:0008152(metabolic process)//GO:0044281(small molecule metabolic process)//GO:0046856(phosphatidylinositol dephosphorylation)//GO:0006661(phosphatidylinositol biosynthetic process)//GO:0008150(biological_process)
ENST00000389061	SACM1L	2065	1.11283e-09	8.38496e-08	up	NA	GO:0016021(integral component of membrane)//GO:0005789(endoplasmic reticulum membrane)//GO:0032281(AMPA glutamate receptor complex)//GO:0005794(Golgi apparatus)//GO:0030176(integral component of endoplasmic reticulum membrane)//GO:0000139(Golgi membrane)	GO:0016791(phosphatase activity)//GO:0043812(phosphatidylinositol-4-phosphate phosphatase activity)//GO:0042578(phosphoric ester hydrolase activity)//GO:0005515(protein binding)//GO:0004438(phosphatidylinositol-3-phosphatase activity)//GO:0034593(phosphatidylinositol bisphosphate phosphatase activity)	GO:0006644(phospholipid metabolic process)//GO:0008152(metabolic process)//GO:0044281(small molecule metabolic process)//GO:0046856(phosphatidylinositol dephosphorylation)//GO:0006661(phosphatidylinositol biosynthetic process)//GO:0008150(biological_process)
ENST00000282041	EPG5	6.16722	3.53929e-08	1.75116e-06	up	NA	GO:0005737(cytoplasm)	NA	GO:0097352(autophagosome maturation)//GO:0032456(endocytic recycling)//GO:0006914(autophagy)
ENST00000282041	EPG5	7.32506	2.74275e-06	8.22389e-05	up	NA	GO:0005737(cytoplasm)	NA	GO:0097352(autophagosome maturation)//GO:0032456(endocytic recycling)//GO:0006914(autophagy)
ENST00000266589	SCAF11	2.10453	2.40396e-08	1.23129e-06	up	NA	GO:0005654(nucleoplasm)//GO:0005634(nucleus)//GO:0005730(nucleolus)	GO:0044822(poly(A) RNA binding)//GO:0008270(zinc ion binding)//GO:0005515(protein binding)	GO:0000245(spliceosomal complex assembly)//GO:0006397(mRNA processing)//GO:0008380(RNA splicing)//GO:0000375(RNA splicing, via transesterification reactions)
ENST00000266589	SCAF11	5.03053	5.62287e-08	2.67881e-06	up	NA	GO:0005654(nucleoplasm)//GO:0005634(nucleus)//GO:0005730(nucleolus)	GO:0044822(poly(A) RNA binding)//GO:0008270(zinc ion binding)//GO:0005515(protein binding)	GO:0000245(spliceosomal complex assembly)//GO:0006397(mRNA processing)//GO:0008380(RNA splicing)//GO:0000375(RNA splicing, via transesterification reactions)
ENST00000262419	KANSL1	119.692	4.56655e-12	1.67581e-09	up	NA	GO:0005654(nucleoplasm)//GO:0005634(nucleus)//GO:0071339(MLL1 complex)//GO:0000777(condensed chromosome kinetochore)//GO:0000123(histone acetyltransferase complex)	GO:0043995(histone acetyltransferase activity (H4-K5 specific))//GO:0043996(histone acetyltransferase activity (H4-K8 specific))//GO:0005515(protein binding)//GO:0046972(histone acetyltransferase activity (H4-K16 specific))	GO:0006325(chromatin organization)//GO:0043982(histone H4-K8 acetylation)//GO:0043984(histone H4-K16 acetylation)//GO:0043981(histone H4-K5 acetylation)
ENST00000381031	TTC38	7.44624	1.14639e-06	3.88241e-05	up	NA	GO:0070062(extracellular exosome)	NA	NA
ENST00000329319	YBEY	6.60202	1.28533e-11	3.54325e-09	up	NA	GO:0005654(nucleoplasm)//GO:0005634(nucleus)//GO:0005739(mitochondrion)	GO:0046872(metal ion binding)//GO:0004222(metalloendopeptidase activity)	GO:0006508(proteolysis)//GO:0006364(rRNA processing)
ENST00000329319	YBEY	5.28842	3.83507e-06	0.000109815	up	NA	GO:0005654(nucleoplasm)//GO:0005634(nucleus)//GO:0005739(mitochondrion)	GO:0046872(metal ion binding)//GO:0004222(metalloendopeptidase activity)	GO:0006508(proteolysis)//GO:0006364(rRNA processing)
ENST00000543605	SLC35C2	313.2	2.68271e-09	1.76422e-07	up	NA	GO:0016021(integral component of membrane)//GO:0033116(endoplasmic reticulum-Golgi intermediate compartment membrane)//GO:0005794(Golgi apparatus)//GO:0005793(endoplasmic reticulum-Golgi intermediate compartment)//GO:0005801(cis-Golgi network)	NA	GO:0010629(negative regulation of gene expression)//GO:0015786(UDP-glucose transport)//GO:0045747(positive regulation of Notch signaling pathway)//GO:0036066(protein O-linked fucosylation)
ENST00000440086	PRMT2	1496.3	1.33195e-10	1.6979e-08	up	NA	GO:0005829(cytosol)//GO:0005730(nucleolus)//GO:0005654(nucleoplasm)//GO:0005634(nucleus)//GO:0035189(Rb-E2F complex)//GO:0005737(cytoplasm)	GO:0016274(protein-arginine N-methyltransferase activity)//GO:0042975(peroxisome proliferator activated receptor binding)//GO:0042803(protein homodimerization activity)//GO:0035242(protein-arginine omega-N asymmetric methyltransferase activity)//GO:0004871(signal transducer activity)//GO:0008469(histone-arginine N-methyltransferase activity)//GO:0042974(retinoic acid receptor binding)//GO:0050681…	GO:0048588(developmental cell growth)//GO:0032088(negative regulation of NF-kappaB transcription factor activity)//GO:2000134(negative regulation of G1/S transition of mitotic cell cycle)//GO:0043065(positive regulation of apoptotic process)//GO:0034969(histone arginine methylation)//GO:0045893(positive regulation of transcription, DNA-templated)//GO:0019919(peptidyl-arginine methylation, to asym…
ENST00000319190	TTC7A	4.37761	1.40674e-08	7.58547e-07	up	NA	GO:0005886(plasma membrane)//GO:0005737(cytoplasm)	NA	GO:0090002(establishment of protein localization to plasma membrane)//GO:0030097(hemopoiesis)//GO:0006879(cellular iron ion homeostasis)
ENST00000620881	ELOA3D	3.01672	2.54692e-07	1.04033e-05	up	NA	NA	NA	NA
ENST00000620688	ELOA3C	4.82066	6.84949e-08	3.21424e-06	up	NA	NA	NA	NA
ENST00000611323	ELOA3B	2.95464	1.6447e-07	7.05416e-06	up	NA	NA	NA	NA
ENST00000330682	ELOA3	5.64241	1.81447e-09	1.26476e-07	up	NA	NA	NA	NA
ENST00000357362	MDGA2	6.11454	5.48426e-08	2.62025e-06	up	NA	GO:0016021(integral component of membrane)//GO:0031225(anchored component of membrane)//GO:0005886(plasma membrane)	NA	GO:0021522(spinal cord motor neuron differentiation)//GO:0007389(pattern specification process)
ENST00000262975	ZMYND8	2.73522	3.68444e-07	1.44961e-05	up	NA	GO:0005634(nucleus)//GO:0043197(dendritic spine)//GO:0005737(cytoplasm)//GO:0043198(dendritic shaft)	GO:0008270(zinc ion binding)//GO:0003712(transcription cofactor activity)//GO:0003682(chromatin binding)//GO:0042393(histone binding)//GO:0000977(RNA polymerase II regulatory region sequence-specific DNA binding)//GO:0070491(repressing transcription factor binding)//GO:0047485(protein N-terminus binding)//GO:0005515(protein binding)//GO:0001106(RNA polymerase II transcription corepressor activity)	GO:0098815(modulation of excitatory postsynaptic potential)//GO:0006355(regulation of transcription, DNA-templated)//GO:0000122(negative regulation of transcription from RNA polymerase II promoter)//GO:1902952(positive regulation of dendritic spine maintenance)//GO:0051491(positive regulation of filopodium assembly)//GO:1902897(regulation of postsynaptic density protein 95 clustering)//GO:0060999…
ENST00000262975	ZMYND8	2.19436	2.31344e-06	7.1069e-05	up	NA	GO:0005634(nucleus)//GO:0043197(dendritic spine)//GO:0005737(cytoplasm)//GO:0043198(dendritic shaft)	GO:0008270(zinc ion binding)//GO:0003712(transcription cofactor activity)//GO:0003682(chromatin binding)//GO:0042393(histone binding)//GO:0000977(RNA polymerase II regulatory region sequence-specific DNA binding)//GO:0070491(repressing transcription factor binding)//GO:0047485(protein N-terminus binding)//GO:0005515(protein binding)//GO:0001106(RNA polymerase II transcription corepressor activity)	GO:0098815(modulation of excitatory postsynaptic potential)//GO:0006355(regulation of transcription, DNA-templated)//GO:0000122(negative regulation of transcription from RNA polymerase II promoter)//GO:1902952(positive regulation of dendritic spine maintenance)//GO:0051491(positive regulation of filopodium assembly)//GO:1902897(regulation of postsynaptic density protein 95 clustering)//GO:0060999…
ENST00000302503	MTCH2	4201.9	2.02134e-11	4.77315e-09	up	NA	GO:0016021(integral component of membrane)//GO:0070062(extracellular exosome)//GO:0016020(membrane)//GO:0005743(mitochondrial inner membrane)//GO:0005741(mitochondrial outer membrane)//GO:0005634(nucleus)	NA	GO:1902108(regulation of mitochondrial membrane permeability involved in apoptotic process)//GO:0097284(hepatocyte apoptotic process)//GO:0006810(transport)//GO:0070585(protein localization to mitochondrion)
ENST00000359930	SULF2	3.49233	3.77606e-07	1.48193e-05	up	NA	GO:0005783(endoplasmic reticulum)//GO:0009986(cell surface)//GO:0005886(plasma membrane)//GO:0005615(extracellular space)//GO:0005795(Golgi stack)	GO:0008484(sulfuric ester hydrolase activity)//GO:0003824(catalytic activity)//GO:0008449(N-acetylglucosamine-6-sulfatase activity)//GO:0005509(calcium ion binding)//GO:0004065(arylsulfatase activity)	GO:0051216(cartilage development)//GO:0008152(metabolic process)//GO:0032836(glomerular basement membrane development)//GO:0030177(positive regulation of Wnt signaling pathway)//GO:0040037(negative regulation of fibroblast growth factor receptor signaling pathway)//GO:0035860(glial cell-derived neurotrophic factor receptor signaling pathway)//GO:0060348(bone development)//GO:0002063(chondrocyte d…
ENST00000408965	CEBPD	6.83774	3.79513e-08	1.8663e-06	up	NA	GO:0005634(nucleus)	GO:0001077(transcriptional activator activity, RNA polymerase II core promoter proximal region sequence-specific binding)//GO:0000978(RNA polymerase II core promoter proximal region sequence-specific DNA binding)//GO:0005515(protein binding)	GO:0006366(transcription from RNA polymerase II promoter)//GO:0045944(positive regulation of transcription from RNA polymerase II promoter)
ENST00000232375	PFKFB4	2.27584	9.62978e-06	0.000244339	up	hsa00051(Fructose and mannose metabolism)//hsa04152(AMPK signaling pathway)	GO:0005829(cytosol)	GO:0003873(6-phosphofructo-2-kinase activity)//GO:0005524(ATP binding)//GO:0004331(fructose-2,6-bisphosphate 2-phosphatase activity)//GO:0003824(catalytic activity)	GO:0046835(carbohydrate phosphorylation)//GO:0006003(fructose 2,6-bisphosphate metabolic process)//GO:0016311(dephosphorylation)//GO:0006006(glucose metabolic process)//GO:0005975(carbohydrate metabolic process)//GO:0044281(small molecule metabolic process)//GO:0006000(fructose metabolic process)//GO:0061621(canonical glycolysis)
ENST00000164024	CELSR3	1059	5.12248e-12	1.80845e-09	up	NA	GO:0005886(plasma membrane)//GO:0016021(integral component of membrane)	GO:0005515(protein binding)//GO:0004930(G-protein coupled receptor activity)//GO:0005509(calcium ion binding)	GO:0042384(cilium assembly)//GO:0032880(regulation of protein localization)//GO:0007156(homophilic cell adhesion via plasma membrane adhesion molecules)//GO:0007413(axonal fasciculation)//GO:0060071(Wnt signaling pathway, planar cell polarity pathway)//GO:0001764(neuron migration)//GO:0001932(regulation of protein phosphorylation)//GO:0007186(G-protein coupled receptor signaling pathway)
ENST00000425340	FUT2	70.1	3.24351e-06	9.50782e-05	up	hsa00601(Glycosphingolipid biosynthesis - lacto and neolacto series)//hsa00603(Glycosphingolipid biosynthesis - globo series)//	GO:0016021(integral component of membrane)//GO:0070062(extracellular exosome)//GO:0005794(Golgi apparatus)//GO:0032580(Golgi cisterna membrane)	GO:0008417(fucosyltransferase activity)//GO:0008107(galactoside 2-alpha-L-fucosyltransferase activity)	GO:0042355(L-fucose catabolic process)//GO:0005975(carbohydrate metabolic process)//GO:0036065(fucosylation)//GO:0006486(protein glycosylation)
ENST00000325747	CEP152	42.7769	2.38763e-14	2.23216e-10	up	NA	GO:0098536(deuterosome)//GO:0005815(microtubule organizing center)//GO:0005829(cytosol)//GO:0005813(centrosome)//GO:0005814(centriole)//GO:0005654(nucleoplasm)//GO:0000242(pericentriolar material)	GO:0019901(protein kinase binding)//GO:0005515(protein binding)	GO:0007099(centriole replication)//GO:0030030(cell projection organization)//GO:0000278(mitotic cell cycle)//GO:0006996(organelle organization)//GO:0098535(de novo centriole assembly)//GO:0000086(G2/M transition of mitotic cell cycle)//GO:0051298(centrosome duplication)
ENST00000310160	FUT1	1175.8	6.44983e-10	5.35113e-08	up	hsa00601(Glycosphingolipid biosynthesis - lacto and neolacto series)//hsa00603(Glycosphingolipid biosynthesis - globo series)//	GO:0016020(membrane)//GO:0032580(Golgi cisterna membrane)//GO:0005887(integral component of plasma membrane)//GO:0005794(Golgi apparatus)	GO:0008417(fucosyltransferase activity)//GO:0008107(galactoside 2-alpha-L-fucosyltransferase activity)	GO:0042355(L-fucose catabolic process)//GO:0005975(carbohydrate metabolic process)//GO:0036065(fucosylation)//GO:0006486(protein glycosylation)
ENST00000310160	FUT1	2.30524	1.69406e-09	1.19211e-07	up	hsa00601(Glycosphingolipid biosynthesis - lacto and neolacto series)//hsa00603(Glycosphingolipid biosynthesis - globo series)//	GO:0016020(membrane)//GO:0032580(Golgi cisterna membrane)//GO:0005887(integral component of plasma membrane)//GO:0005794(Golgi apparatus)	GO:0008417(fucosyltransferase activity)//GO:0008107(galactoside 2-alpha-L-fucosyltransferase activity)	GO:0042355(L-fucose catabolic process)//GO:0005975(carbohydrate metabolic process)//GO:0036065(fucosylation)//GO:0006486(protein glycosylation)
ENST00000541916	FNDC3A	2.22761	4.26319e-09	2.61674e-07	up	NA	GO:0016021(integral component of membrane)//GO:0012506(vesicle membrane)//GO:0016020(membrane)//GO:0001669(acrosomal vesicle)//GO:0005794(Golgi apparatus)//GO:0005829(cytosol)//GO:0000139(Golgi membrane)	GO:0044822(poly(A) RNA binding)	GO:0009566(fertilization)//GO:0007286(spermatid development)//GO:0016337(single organismal cell-cell adhesion)//GO:0060009(Sertoli cell development)
ENST00000258646	RCBTB1	2.61033	3.07301e-07	1.23308e-05	up	NA	GO:0005634(nucleus)//GO:0005737(cytoplasm)	NA	GO:0016568(chromatin modification)//GO:0007049(cell cycle)//GO:0006351(transcription, DNA-templated)//GO:0006355(regulation of transcription, DNA-templated)
ENST00000259021	KAT7	2.29404	2.42869e-06	7.40279e-05	up	NA	GO:0005654(nucleoplasm)//GO:0005634(nucleus)//GO:0000123(histone acetyltransferase complex)//GO:0005737(cytoplasm)//GO:0005730(nucleolus)	GO:0008270(zinc ion binding)//GO:0005515(protein binding)//GO:0004402(histone acetyltransferase activity)//GO:0003700(transcription factor activity, sequence-specific DNA binding)	GO:1900182(positive regulation of protein localization to nucleus)//GO:0006325(chromatin organization)//GO:0043984(histone H4-K16 acetylation)//GO:0043982(histone H4-K8 acetylation)//GO:0043981(histone H4-K5 acetylation)//GO:0006351(transcription, DNA-templated)//GO:0043983(histone H4-K12 acetylation)//GO:0016573(histone acetylation)//GO:0006260(DNA replication)//GO:0006355(regulation of transcri…
ENST00000585672	MBD1	3.84848	1.24129e-08	6.78245e-07	up	NA	GO:0016363(nuclear matrix)//GO:0005634(nucleus)//GO:0016607(nuclear speck)//GO:0005737(cytoplasm)//GO:0000790(nuclear chromatin)	GO:0008270(zinc ion binding)//GO:0010385(double-stranded methylated DNA binding)//GO:0003682(chromatin binding)//GO:0008327(methyl-CpG binding)//GO:0005515(protein binding)//GO:0003677(DNA binding)	GO:0042220(response to cocaine)//GO:0006346(methylation-dependent chromatin silencing)//GO:0007507(heart development)//GO:0044030(regulation of DNA methylation)//GO:0031667(response to nutrient levels)//GO:0007568(aging)//GO:0006366(transcription from RNA polymerase II promoter)//GO:0045892(negative regulation of transcription, DNA-templated)//GO:0000122(negative regulation of transcription from …
ENST00000216061	PPP6R2	8.73041	5.14572e-08	2.47219e-06	up	NA	GO:0043231(intracellular membrane-bounded organelle)//GO:0005737(cytoplasm)	GO:0005515(protein binding)	NA
ENST00000216061	PPP6R2	20.5021	6.96599e-11	1.13297e-08	up	NA	GO:0043231(intracellular membrane-bounded organelle)//GO:0005737(cytoplasm)	GO:0005515(protein binding)	NA
ENST00000216061	PPP6R2	482.2	3.11578e-09	1.99975e-07	up	NA	GO:0043231(intracellular membrane-bounded organelle)//GO:0005737(cytoplasm)	GO:0005515(protein binding)	NA
ENST00000301180	DIP2B	5.9815	1.09596e-10	1.48284e-08	up	NA	GO:0016020(membrane)//GO:0005634(nucleus)//GO:0005737(cytoplasm)//GO:0070062(extracellular exosome)	GO:0003824(catalytic activity)//GO:0003674(molecular_function)//GO:0008134(transcription factor binding)	GO:0008152(metabolic process)//GO:0008150(biological_process)
ENST00000301180	DIP2B	3.63565	1.1516e-06	3.89691e-05	up	NA	GO:0016020(membrane)//GO:0005634(nucleus)//GO:0005737(cytoplasm)//GO:0070062(extracellular exosome)	GO:0003824(catalytic activity)//GO:0003674(molecular_function)//GO:0008134(transcription factor binding)	GO:0008152(metabolic process)//GO:0008150(biological_process)
ENST00000301399	ZNF577	2.55903	3.91934e-07	1.53263e-05	up	NA	GO:0005622(intracellular)//GO:0005634(nucleus)	GO:0003676(nucleic acid binding)//GO:0046872(metal ion binding)//GO:0003677(DNA binding)//GO:0003700(transcription factor activity, sequence-specific DNA binding)	GO:0006351(transcription, DNA-templated)//GO:0006355(regulation of transcription, DNA-templated)
ENST00000371626	TXNDC12	5.22372	1.87376e-08	9.8182e-07	up	hsa00480(Glutathione metabolism)	GO:0005788(endoplasmic reticulum lumen)	GO:0015037(peptide disulfide oxidoreductase activity)//GO:0019153(protein-disulfide reductase (glutathione) activity)//GO:0005515(protein binding)	GO:0045454(cell redox homeostasis)//GO:0055114(oxidation-reduction process)//GO:1902236(negative regulation of endoplasmic reticulum stress-induced intrinsic apoptotic signaling pathway)
ENST00000371586	CC2D1B	759.406	7.67476e-11	1.20967e-08	up	NA	GO:0005654(nucleoplasm)//GO:0043231(intracellular membrane-bounded organelle)//GO:0005634(nucleus)	GO:0000981(RNA polymerase II transcription factor activity, sequence-specific DNA binding)//GO:0000978(RNA polymerase II core promoter proximal region sequence-specific DNA binding)//GO:0005515(protein binding)//GO:0001078(transcriptional repressor activity, RNA polymerase II core promoter proximal region sequence-specific binding)	GO:0006351(transcription, DNA-templated)//GO:0000122(negative regulation of transcription from RNA polymerase II promoter)
ENST00000284376	CC2D1B	171.6	2.25676e-13	3.18318e-10	up	NA	GO:0005654(nucleoplasm)//GO:0043231(intracellular membrane-bounded organelle)//GO:0005634(nucleus)	GO:0000981(RNA polymerase II transcription factor activity, sequence-specific DNA binding)//GO:0000978(RNA polymerase II core promoter proximal region sequence-specific DNA binding)//GO:0005515(protein binding)//GO:0001078(transcriptional repressor activity, RNA polymerase II core promoter proximal region sequence-specific binding)	GO:0006351(transcription, DNA-templated)//GO:0000122(negative regulation of transcription from RNA polymerase II promoter)
ENST00000284376	CC2D1B	2506.7	4.92001e-12	1.76549e-09	up	NA	GO:0005654(nucleoplasm)//GO:0043231(intracellular membrane-bounded organelle)//GO:0005634(nucleus)	GO:0000981(RNA polymerase II transcription factor activity, sequence-specific DNA binding)//GO:0000978(RNA polymerase II core promoter proximal region sequence-specific DNA binding)//GO:0005515(protein binding)//GO:0001078(transcriptional repressor activity, RNA polymerase II core promoter proximal region sequence-specific binding)	GO:0006351(transcription, DNA-templated)//GO:0000122(negative regulation of transcription from RNA polymerase II promoter)
ENST00000371068	EFHC1	2.92499	3.31652e-08	1.65006e-06	up	NA	GO:0005813(centrosome)//GO:0072686(mitotic spindle)//GO:0005930(axoneme)//GO:0043025(neuronal cell body)	GO:0005515(protein binding)//GO:0008022(protein C-terminus binding)//GO:0005509(calcium ion binding)	GO:0021795(cerebral cortex cell migration)
ENST00000395686	ERO1A	6207	8.94755e-08	4.11093e-06	up	hsa04141(Protein processing in endoplasmic reticulum)//hsa05110(Vibrio cholerae infection)	GO:0016020(membrane)//GO:0030425(dendrite)//GO:0005789(endoplasmic reticulum membrane)//GO:0043231(intracellular membrane-bounded organelle)//GO:0005788(endoplasmic reticulum lumen)//GO:0005783(endoplasmic reticulum)	GO:0005515(protein binding)//GO:0016491(oxidoreductase activity)//GO:0015035(protein disulfide oxidoreductase activity)//GO:0016671(oxidoreductase activity, acting on a sulfur group of donors, disulfide as acceptor)//GO:0003756(protein disulfide isomerase activity)	GO:0055114(oxidation-reduction process)//GO:0051209(release of sequestered calcium ion into cytosol)//GO:0044267(cellular protein metabolic process)//GO:0010260(organ senescence)//GO:0071456(cellular response to hypoxia)//GO:0030198(extracellular matrix organization)//GO:0070059(intrinsic apoptotic signaling pathway in response to endoplasmic reticulum stress)//GO:0030968(endoplasmic reticulum un…
ENST00000350082	ICK	5.48196	1.70274e-06	5.45231e-05	up	NA	GO:0097542(ciliary tip)//GO:0005634(nucleus)//GO:0036064(ciliary basal body)//GO:0005829(cytosol)	GO:0005524(ATP binding)//GO:0004674(protein serine/threonine kinase activity)//GO:0004693(cyclin-dependent protein serine/threonine kinase activity)//GO:0000287(magnesium ion binding)//GO:0005515(protein binding)	GO:0042384(cilium assembly)//GO:0042073(intraciliary transport)//GO:0006468(protein phosphorylation)//GO:0007275(multicellular organism development)//GO:0035556(intracellular signal transduction)//GO:0051726(regulation of cell cycle)//GO:0007165(signal transduction)
ENST00000335183	CDKN3	434	4.82846e-09	2.9165e-07	up	NA	GO:0005634(nucleus)//GO:0048471(perinuclear region of cytoplasm)//GO:0005737(cytoplasm)	GO:0008138(protein tyrosine/serine/threonine phosphatase activity)//GO:0004722(protein serine/threonine phosphatase activity)//GO:0005515(protein binding)//GO:0004725(protein tyrosine phosphatase activity)	GO:0007050(cell cycle arrest)//GO:0000082(G1/S transition of mitotic cell cycle)//GO:0007049(cell cycle)//GO:0000079(regulation of cyclin-dependent protein serine/threonine kinase activity)//GO:0008285(negative regulation of cell proliferation)//GO:0006470(protein dephosphorylation)//GO:0035335(peptidyl-tyrosine dephosphorylation)
ENST00000513312	MCIDAS	4.34021	3.4684e-08	1.72016e-06	up	NA	GO:0005730(nucleolus)//GO:0005634(nucleus)	GO:0005515(protein binding)//GO:0042802(identical protein binding)//GO:0003713(transcription coactivator activity)	GO:1903251(multi-ciliated epithelial cell differentiation)//GO:0042384(cilium assembly)//GO:0007346(regulation of mitotic cell cycle)//GO:0006351(transcription, DNA-templated)//GO:0007049(cell cycle)//GO:1903506(regulation of nucleic acid-templated transcription)//GO:0045944(positive regulation of transcription from RNA polymerase II promoter)//GO:0098534(centriole assembly)//GO:0006275(regulatio…
ENST00000264634	WNT5A	2.24714	9.07923e-08	4.16302e-06	up	hsa04310(Wnt signaling pathway)//hsa04340(Hedgehog signaling pathway)//hsa04390(Hippo signaling pathway)//hsa04550(Signaling pathways regulating pluripotency of stem cells)//hsa04916(Melanogenesis)//hsa05166(HTLV-I infection)//hsa05200(Pathways in cancer)//hsa05205(Proteoglycans in cancer)//hsa05217(Basal cell carcinoma)	GO:0016021(integral component of membrane)//GO:0070062(extracellular exosome)//GO:0005576(extracellular region)//GO:0009986(cell surface)//GO:0005796(Golgi lumen)//GO:0030669(clathrin-coated endocytic vesicle membrane)//GO:0005886(plasma membrane)//GO:0005788(endoplasmic reticulum lumen)//GO:0030666(endocytic vesicle membrane)//GO:0005578(proteinaceous extracellular matrix)//GO:0005615(extracellu…	GO:0005115(receptor tyrosine kinase-like orphan receptor binding)//GO:0019904(protein domain specific binding)//GO:0005125(cytokine activity)//GO:0003700(transcription factor activity, sequence-specific DNA binding)//GO:0005102(receptor binding)//GO:0044212(transcription regulatory region DNA binding)//GO:0005110(frizzled-2 binding)//GO:0048018(receptor agonist activity)//GO:0005515(protein bindi…	GO:0008584(male gonad development)//GO:0048843(negative regulation of axon extension involved in axon guidance)//GO:0060750(epithelial cell proliferation involved in mammary gland duct elongation)//GO:0032755(positive regulation of interleukin-6 production)//GO:0048706(embryonic skeletal system development)//GO:1904861(excitatory synapse assembly)//GO:0090103(cochlea morphogenesis)//GO:0010595(po…
ENST00000288221	ERC2	4.2346	1.41488e-07	6.17422e-06	up	NA	GO:0030054(cell junction)//GO:0030426(growth cone)//GO:0048786(presynaptic active zone)//GO:0042734(presynaptic membrane)//GO:0005856(cytoskeleton)//GO:0005737(cytoplasm)	GO:0005515(protein binding)	NA
ENST00000338963	NEDD4	1607.9	6.31157e-09	3.72251e-07	up	hsa04120(Ubiquitin mediated proteolysis)//hsa04144(Endocytosis)//hsa05169(Epstein-Barr virus infection)	GO:0005886(plasma membrane)//GO:0048471(perinuclear region of cytoplasm)//GO:0005938(cell cortex)//GO:0005902(microvillus)//GO:0005794(Golgi apparatus)//GO:0005829(cytosol)//GO:0070062(extracellular exosome)//GO:0045121(membrane raft)//GO:0016327(apicolateral plasma membrane)//GO:0000785(chromatin)//GO:0005737(cytoplasm)//GO:0000151(ubiquitin ligase complex)	GO:0031698(beta-2 adrenergic receptor binding)//GO:0019904(protein domain specific binding)//GO:0070063(RNA polymerase binding)//GO:0043130(ubiquitin binding)//GO:0004842(ubiquitin-protein transferase activity)//GO:0050815(phosphoserine binding)//GO:0061630(ubiquitin protein ligase activity)//GO:0016874(ligase activity)//GO:0050816(phosphothreonine binding)//GO:0070064(proline-rich region binding…	GO:0050807(regulation of synapse organization)//GO:0070534(protein K63-linked ubiquitination)//GO:0030948(negative regulation of vascular endothelial growth factor receptor signaling pathway)//GO:0034765(regulation of ion transmembrane transport)//GO:0043162(ubiquitin-dependent protein catabolic process via the multivesicular body sorting pathway)//GO:0042110(T cell activation)//GO:0046824(positi…
ENST00000332822	NOG	2.22028	1.34475e-08	7.28574e-07	up	hsa04350(TGF-beta signaling pathway)	GO:0005576(extracellular region)//GO:0005615(extracellular space)	GO:0019955(cytokine binding)//GO:0005515(protein binding)//GO:0032403(protein complex binding)//GO:0042803(protein homodimerization activity)	GO:0030514(negative regulation of BMP signaling pathway)//GO:0060676(ureteric bud formation)//GO:0060272(embryonic skeletal joint morphogenesis)//GO:0090193(positive regulation of glomerulus development)//GO:0001837(epithelial to mesenchymal transition)//GO:2000313(regulation of fibroblast growth factor receptor signaling pathway involved in neural plate anterior/posterior pattern formation)//GO:…
ENST00000561641	RSPRY1	2.91184	5.06738e-08	2.43829e-06	up	NA	GO:0005576(extracellular region)	GO:0008270(zinc ion binding)	NA
ENST00000371242	RAE1	15.5015	2.13661e-09	1.45606e-07	up	hsa03013(RNA transport)//hsa05164(Influenza A)	GO:0005730(nucleolus)//GO:0005634(nucleus)//GO:0005643(nuclear pore)//GO:0005635(nuclear envelope)//GO:0005737(cytoplasm)	GO:0003723(RNA binding)//GO:0008017(microtubule binding)	GO:0044267(cellular protein metabolic process)//GO:0005975(carbohydrate metabolic process)//GO:0015758(glucose transport)//GO:0043687(post-translational protein modification)//GO:0019054(modulation by virus of host process)//GO:0008645(hexose transport)//GO:0008033(tRNA processing)//GO:0031047(gene silencing by RNA)//GO:0019083(viral transcription)//GO:0019048(modulation by virus of host morpholo…
ENST00000333012	EEF1AKMT3	401.886	3.51603e-08	1.74068e-06	up	NA	NA	NA	NA
ENST00000635997	NEDD4L	1330.4	1.39725e-09	1.01345e-07	up	hsa04120(Ubiquitin mediated proteolysis)//hsa04144(Endocytosis)//hsa04960(Aldosterone-regulated sodium reabsorption)	GO:0005622(intracellular)//GO:0005886(plasma membrane)//GO:0005829(cytosol)//GO:0070062(extracellular exosome)//GO:0005654(nucleoplasm)	GO:0015459(potassium channel regulator activity)//GO:0004842(ubiquitin-protein transferase activity)//GO:0044325(ion channel binding)//GO:0016874(ligase activity)//GO:0017080(sodium channel regulator activity)//GO:0005515(protein binding)//GO:0019871(sodium channel inhibitor activity)//GO:0019870(potassium channel inhibitor activity)	GO:0070936(protein K48-linked ubiquitination)//GO:0042176(regulation of protein catabolic process)//GO:0034765(regulation of ion transmembrane transport)//GO:1903861(positive regulation of dendrite extension)//GO:0030104(water homeostasis)//GO:1902306(negative regulation of sodium ion transmembrane transport)//GO:0000122(negative regulation of transcription from RNA polymerase II promoter)//GO:00…
ENST00000475243	VAPB	3869.4	2.11397e-11	4.91768e-09	up	NA	GO:0016021(integral component of membrane)//GO:0070971(endoplasmic reticulum exit site)//GO:0005789(endoplasmic reticulum membrane)//GO:0005794(Golgi apparatus)//GO:0000139(Golgi membrane)//GO:0005783(endoplasmic reticulum)	GO:0048487(beta-tubulin binding)//GO:0042803(protein homodimerization activity)//GO:0019899(enzyme binding)//GO:0046982(protein heterodimerization activity)//GO:0033149(FFAT motif binding)//GO:0008017(microtubule binding)//GO:0005515(protein binding)	GO:0046725(negative regulation by virus of viral protein levels in host cell)//GO:0030148(sphingolipid biosynthetic process)//GO:0044829(positive regulation by host of viral genome replication)//GO:0044281(small molecule metabolic process)//GO:0007029(endoplasmic reticulum organization)//GO:0006987(activation of signaling protein activity involved in unfolded protein response)//GO:0030968(endopla…
ENST00000373886	BICC1	2.00647	1.00016e-06	3.46022e-05	up	NA	GO:0005737(cytoplasm)	GO:0044822(poly(A) RNA binding)	GO:0090090(negative regulation of canonical Wnt signaling pathway)//GO:0007507(heart development)//GO:0007368(determination of left/right symmetry)
ENST00000295966	C3orf67	3.72805	1.17488e-07	5.24488e-06	up	NA	NA	NA	NA
ENST00000360047	PDE4D	1101.8	6.07325e-13	4.55682e-10	up	hsa00230(Purine metabolism)//hsa04024(cAMP signaling pathway)//hsa05032(Morphine addiction)	GO:0016020(membrane)//GO:0034704(calcium channel complex)//GO:0005829(cytosol)//GO:0005813(centrosome)//GO:0005891(voltage-gated calcium channel complex)//GO:0016324(apical plasma membrane)	GO:0031698(beta-2 adrenergic receptor binding)//GO:0004115(3',5'-cyclic-AMP phosphodiesterase activity)//GO:0008144(drug binding)//GO:0031625(ubiquitin protein ligase binding)//GO:0019899(enzyme binding)//GO:0030552(cAMP binding)//GO:0044325(ion channel binding)//GO:0097110(scaffold protein binding)//GO:0051117(ATPase binding)//GO:0046872(metal ion binding)//GO:0005515(protein binding)//GO:000411…	GO:0008152(metabolic process)//GO:0002027(regulation of heart rate)//GO:0061028(establishment of endothelial barrier)//GO:0010469(regulation of receptor activity)//GO:0032743(positive regulation of interleukin-2 production)//GO:0086004(regulation of cardiac muscle cell contraction)//GO:0006198(cAMP catabolic process)//GO:0060314(regulation of ryanodine-sensitive calcium-release channel activity)/…
ENST00000280772	ANK3	8.01712	4.7361e-12	1.71809e-09	up	hsa05205(Proteoglycans in cancer)	GO:0005923(bicellular tight junction)//GO:0005764(lysosome)//GO:0016328(lateral plasma membrane)//GO:0033270(paranode region of axon)//GO:0009986(cell surface)//GO:0043034(costamere)//GO:0014704(intercalated disc)//GO:0009925(basal plasma membrane)//GO:0005794(Golgi apparatus)//GO:0005886(plasma membrane)//GO:0033268(node of Ranvier)//GO:0005829(cytosol)//GO:0016323(basolateral plasma membrane)//…	GO:0030507(spectrin binding)//GO:0005200(structural constituent of cytoskeleton)//GO:0030674(protein binding, bridging)//GO:0044325(ion channel binding)//GO:0045296(cadherin binding)//GO:0008092(cytoskeletal protein binding)//GO:0005515(protein binding)	GO:0061024(membrane organization)//GO:0044267(cellular protein metabolic process)//GO:0010628(positive regulation of gene expression)//GO:0045184(establishment of protein localization)//GO:0043687(post-translational protein modification)//GO:0072661(protein targeting to plasma membrane)//GO:0019228(neuronal action potential)//GO:0010960(magnesium ion homeostasis)//GO:0050808(synapse organization)…
ENST00000280772	ANK3	7.6249	3.24686e-08	1.61734e-06	up	hsa05205(Proteoglycans in cancer)	GO:0005923(bicellular tight junction)//GO:0005764(lysosome)//GO:0016328(lateral plasma membrane)//GO:0033270(paranode region of axon)//GO:0009986(cell surface)//GO:0043034(costamere)//GO:0014704(intercalated disc)//GO:0009925(basal plasma membrane)//GO:0005794(Golgi apparatus)//GO:0005886(plasma membrane)//GO:0033268(node of Ranvier)//GO:0005829(cytosol)//GO:0016323(basolateral plasma membrane)//…	GO:0030507(spectrin binding)//GO:0005200(structural constituent of cytoskeleton)//GO:0030674(protein binding, bridging)//GO:0044325(ion channel binding)//GO:0045296(cadherin binding)//GO:0008092(cytoskeletal protein binding)//GO:0005515(protein binding)	GO:0061024(membrane organization)//GO:0044267(cellular protein metabolic process)//GO:0010628(positive regulation of gene expression)//GO:0045184(establishment of protein localization)//GO:0043687(post-translational protein modification)//GO:0072661(protein targeting to plasma membrane)//GO:0019228(neuronal action potential)//GO:0010960(magnesium ion homeostasis)//GO:0050808(synapse organization)…
ENST00000261523	RORA	4.24198	1.96296e-07	8.269e-06	up	hsa04710(Circadian rhythm)//hsa05321(Inflammatory bowel disease (IBD))	GO:0005654(nucleoplasm)//GO:0005634(nucleus)	GO:0001223(transcription coactivator binding)//GO:0008013(beta-catenin binding)//GO:0008270(zinc ion binding)//GO:0003700(transcription factor activity, sequence-specific DNA binding)//GO:0098531(transcription factor activity, direct ligand regulated sequence-specific DNA binding)//GO:0043565(sequence-specific DNA binding)//GO:0003707(steroid hormone receptor activity)//GO:0004879(RNA polymerase …	GO:0036315(cellular response to sterol)//GO:0032922(circadian regulation of gene expression)//GO:0007623(circadian rhythm)//GO:0006805(xenobiotic metabolic process)//GO:0043030(regulation of macrophage activation)//GO:0045893(positive regulation of transcription, DNA-templated)//GO:0043401(steroid hormone mediated signaling pathway)//GO:0050728(negative regulation of inflammatory response)//GO:00…
ENST00000554986	SIX1	2.14316	1.39498e-09	1.01209e-07	up	hsa05202(Transcriptional misregulation in cancer)	GO:0005730(nucleolus)//GO:0005667(transcription factor complex)//GO:0005634(nucleus)//GO:0005737(cytoplasm)	GO:0000978(RNA polymerase II core promoter proximal region sequence-specific DNA binding)//GO:0003700(transcription factor activity, sequence-specific DNA binding)//GO:0043565(sequence-specific DNA binding)//GO:0003682(chromatin binding)//GO:0044212(transcription regulatory region DNA binding)//GO:0001077(transcriptional activator activity, RNA polymerase II core promoter proximal region sequence…	GO:0060037(pharyngeal system development)//GO:0014842(regulation of skeletal muscle satellite cell proliferation)//GO:0001759(organ induction)//GO:0042474(middle ear morphogenesis)//GO:0000122(negative regulation of transcription from RNA polymerase II promoter)//GO:0001822(kidney development)//GO:0007605(sensory perception of sound)//GO:0007519(skeletal muscle tissue development)//GO:0030878(thy…
ENST00000373827	ANK3	1471.1	2.34662e-09	1.57982e-07	up	hsa05205(Proteoglycans in cancer)	GO:0005923(bicellular tight junction)//GO:0005764(lysosome)//GO:0016328(lateral plasma membrane)//GO:0033270(paranode region of axon)//GO:0009986(cell surface)//GO:0043034(costamere)//GO:0014704(intercalated disc)//GO:0009925(basal plasma membrane)//GO:0005794(Golgi apparatus)//GO:0005886(plasma membrane)//GO:0033268(node of Ranvier)//GO:0005829(cytosol)//GO:0016323(basolateral plasma membrane)//…	GO:0030507(spectrin binding)//GO:0005200(structural constituent of cytoskeleton)//GO:0030674(protein binding, bridging)//GO:0044325(ion channel binding)//GO:0045296(cadherin binding)//GO:0008092(cytoskeletal protein binding)//GO:0005515(protein binding)	GO:0061024(membrane organization)//GO:0044267(cellular protein metabolic process)//GO:0010628(positive regulation of gene expression)//GO:0045184(establishment of protein localization)//GO:0043687(post-translational protein modification)//GO:0072661(protein targeting to plasma membrane)//GO:0019228(neuronal action potential)//GO:0010960(magnesium ion homeostasis)//GO:0050808(synapse organization)…
ENST00000252996	TAF4	2.34049	3.58179e-06	0.0001034	up	hsa03022(Basal transcription factors)//hsa05016(Huntington's disease)//hsa05168(Herpes simplex infection)	GO:0005654(nucleoplasm)//GO:0033276(transcription factor TFTC complex)//GO:0071339(MLL1 complex)//GO:0005737(cytoplasm)//GO:0005669(transcription factor TFIID complex)	GO:0005515(protein binding)//GO:0046982(protein heterodimerization activity)//GO:0003713(transcription coactivator activity)//GO:0003677(DNA binding)//GO:0003700(transcription factor activity, sequence-specific DNA binding)	GO:0006367(transcription initiation from RNA polymerase II promoter)//GO:0010467(gene expression)//GO:0001541(ovarian follicle development)//GO:0006352(DNA-templated transcription, initiation)//GO:0006366(transcription from RNA polymerase II promoter)//GO:0016032(viral process)//GO:0006368(transcription elongation from RNA polymerase II promoter)//GO:0006355(regulation of transcription, DNA-templ…
ENST00000355522	C2CD4A	1017.97	1.56414e-10	1.86881e-08	up	NA	GO:0005634(nucleus)	GO:0005544(calcium-dependent phospholipid binding)//GO:0019905(syntaxin binding)//GO:0005509(calcium ion binding)//GO:0030276(clathrin binding)	NA
ENST00000450482	SS18L1	27.3197	5.51169e-10	4.73444e-08	up	NA	GO:0071565(nBAF complex)//GO:0000780(condensed nuclear chromosome, centromeric region)//GO:0000776(kinetochore)//GO:0016604(nuclear body)//GO:0005634(nucleus)//GO:0000777(condensed chromosome kinetochore)	GO:0005515(protein binding)	GO:0016568(chromatin modification)//GO:0016358(dendrite development)//GO:0050775(positive regulation of dendrite morphogenesis)//GO:0006351(transcription, DNA-templated)//GO:0045893(positive regulation of transcription, DNA-templated)
ENST00000313733	OSBPL2	3.4663	7.89275e-09	4.51777e-07	up	NA	NA	GO:0015485(cholesterol binding)//GO:0005515(protein binding)	GO:0006869(lipid transport)
ENST00000269485	TNFRSF11A	10.4437	2.00488e-12	9.3801e-10	up	hsa04060(Cytokine-cytokine receptor interaction)//hsa04064(NF-kappa B signaling pathway)//hsa04380(Osteoclast differentiation)//hsa04917(Prolactin signaling pathway)//hsa05323(Rheumatoid arthritis)	GO:0005886(plasma membrane)//GO:0005887(integral component of plasma membrane)//GO:0009897(external side of plasma membrane)	GO:0004872(receptor activity)//GO:0005031(tumor necrosis factor-activated receptor activity)//GO:0004888(transmembrane signaling receptor activity)//GO:0019955(cytokine binding)//GO:0046872(metal ion binding)//GO:0005515(protein binding)	GO:0097190(apoptotic signaling pathway)//GO:0033209(tumor necrosis factor-mediated signaling pathway)//GO:0030316(osteoclast differentiation)//GO:0043507(positive regulation of JUN kinase activity)//GO:0071812(positive regulation of fever generation by positive regulation of prostaglandin secretion)//GO:0060086(circadian temperature homeostasis)//GO:0032496(response to lipopolysaccharide)//GO:005…
ENST00000334994	LRRC70	2.29891	1.54489e-10	1.852e-08	up	NA	GO:0016021(integral component of membrane)	NA	GO:0007409(axonogenesis)
ENST00000263991	EHBP1	2.94744	3.49979e-08	1.73435e-06	up	NA	GO:0005886(plasma membrane)//GO:0005737(cytoplasm)	NA	NA
ENST00000260118	GGH	1197.9	1.23379e-12	6.77253e-10	up	hsa00790(Folate biosynthesis)	GO:0005764(lysosome)//GO:0070062(extracellular exosome)//GO:0005773(vacuole)//GO:0005829(cytosol)//GO:0042470(melanosome)//GO:0005634(nucleus)//GO:0005615(extracellular space)	GO:0008242(omega peptidase activity)//GO:0034722(gamma-glutamyl-peptidase activity)//GO:0008238(exopeptidase activity)	GO:0046900(tetrahydrofolylpolyglutamate metabolic process)//GO:0042493(response to drug)//GO:0006541(glutamine metabolic process)//GO:0010043(response to zinc ion)//GO:0006508(proteolysis)//GO:0032868(response to insulin)//GO:0045471(response to ethanol)
ENST00000261879	APH1B	3.66667	3.26328e-07	1.30067e-05	up	hsa04330(Notch signaling pathway)//hsa05010(Alzheimer's disease)	GO:0030133(transport vesicle)//GO:0016021(integral component of membrane)//GO:0005886(plasma membrane)	GO:0008233(peptidase activity)//GO:0005515(protein binding)	GO:0031293(membrane protein intracellular domain proteolysis)//GO:0007411(axon guidance)//GO:0048013(ephrin receptor signaling pathway)//GO:0043065(positive regulation of apoptotic process)//GO:0016485(protein processing)//GO:0097190(apoptotic signaling pathway)//GO:0007219(Notch signaling pathway)//GO:0007220(Notch receptor processing)//GO:0048011(neurotrophin TRK receptor signaling pathway)//GO…
ENST00000614556	DCAF7	29.8679	1.17124e-07	5.22958e-06	up	NA	GO:0005654(nucleoplasm)//GO:0043234(protein complex)//GO:0080008(Cul4-RING E3 ubiquitin ligase complex)//GO:0005737(cytoplasm)//GO:0016363(nuclear matrix)	GO:0005515(protein binding)	GO:0007275(multicellular organism development)//GO:0016567(protein ubiquitination)
ENST00000443617	HERC1	1350.2	3.5644e-09	2.24169e-07	up	hsa04120(Ubiquitin mediated proteolysis)	GO:0016020(membrane)//GO:0005794(Golgi apparatus)//GO:0005737(cytoplasm)//GO:0005829(cytosol)	GO:0004842(ubiquitin-protein transferase activity)//GO:0005086(ARF guanyl-nucleotide exchange factor activity)//GO:0016874(ligase activity)	GO:0010507(negative regulation of autophagy)//GO:0031175(neuron projection development)//GO:0016567(protein ubiquitination)//GO:0043547(positive regulation of GTPase activity)//GO:0021702(cerebellar Purkinje cell differentiation)//GO:0006810(transport)//GO:0050885(neuromuscular process controlling balance)
ENST00000443617	HERC1	200	2.58839e-13	3.34387e-10	up	hsa04120(Ubiquitin mediated proteolysis)	GO:0016020(membrane)//GO:0005794(Golgi apparatus)//GO:0005737(cytoplasm)//GO:0005829(cytosol)	GO:0004842(ubiquitin-protein transferase activity)//GO:0005086(ARF guanyl-nucleotide exchange factor activity)//GO:0016874(ligase activity)	GO:0010507(negative regulation of autophagy)//GO:0031175(neuron projection development)//GO:0016567(protein ubiquitination)//GO:0043547(positive regulation of GTPase activity)//GO:0021702(cerebellar Purkinje cell differentiation)//GO:0006810(transport)//GO:0050885(neuromuscular process controlling balance)
ENST00000295902	PRICKLE2	3.31185	6.68011e-07	2.4429e-05	up	hsa04310(Wnt signaling pathway)	GO:0031965(nuclear membrane)//GO:0016328(lateral plasma membrane)//GO:0016327(apicolateral plasma membrane)//GO:0005737(cytoplasm)	GO:0008270(zinc ion binding)	GO:0031175(neuron projection development)//GO:0060071(Wnt signaling pathway, planar cell polarity pathway)//GO:0045197(establishment or maintenance of epithelial cell apical/basal polarity)
ENST00000539111	POLG2	12.5226	4.18982e-07	1.62545e-05	up	NA	GO:0042645(mitochondrial nucleoid)//GO:0005739(mitochondrion)//GO:0005759(mitochondrial matrix)//GO:0000262(mitochondrial chromosome)//GO:0070062(extracellular exosome)	GO:0003887(DNA-directed DNA polymerase activity)//GO:0004820(glycine-tRNA ligase activity)//GO:0005515(protein binding)//GO:0003677(DNA binding)//GO:0042802(identical protein binding)	GO:0070584(mitochondrion morphogenesis)//GO:0022904(respiratory electron transport chain)//GO:0032042(mitochondrial DNA metabolic process)//GO:0006996(organelle organization)//GO:0007005(mitochondrion organization)//GO:0071897(DNA biosynthetic process)//GO:0006426(glycyl-tRNA aminoacylation)//GO:0006261(DNA-dependent DNA replication)//GO:0006260(DNA replication)//GO:0001701(in utero embryonic dev…
ENST00000258145	GNS	4.0599	7.91712e-07	2.82899e-05	up	hsa00531(Glycosaminoglycan degradation)//	GO:0005764(lysosome)//GO:0070062(extracellular exosome)//GO:0043202(lysosomal lumen)	GO:0008484(sulfuric ester hydrolase activity)//GO:0046872(metal ion binding)//GO:0005515(protein binding)//GO:0008449(N-acetylglucosamine-6-sulfatase activity)	GO:0006027(glycosaminoglycan catabolic process)//GO:0044281(small molecule metabolic process)//GO:0042339(keratan sulfate metabolic process)//GO:0005975(carbohydrate metabolic process)//GO:0042340(keratan sulfate catabolic process)//GO:0030203(glycosaminoglycan metabolic process)
ENST00000342505	JAK1	2.06771	4.77633e-07	1.82526e-05	up	hsa04151(PI3K-Akt signaling pathway)//hsa04380(Osteoclast differentiation)//hsa04550(Signaling pathways regulating pluripotency of stem cells)//hsa04630(Jak-STAT signaling pathway)//hsa05140(Leishmaniasis)//hsa05145(Toxoplasmosis)//hsa05152(Tuberculosis)//hsa05160(Hepatitis C)//hsa05161(Hepatitis B)//hsa05162(Measles)//hsa05164(Influenza A)//hsa05166(HTLV-I infection)//hsa05168(Herpes simplex inf…	GO:0012505(endomembrane system)//GO:0005829(cytosol)//GO:0005737(cytoplasm)//GO:0005634(nucleus)//GO:0031234(extrinsic component of cytoplasmic side of plasma membrane)//GO:0005856(cytoskeleton)//GO:0005925(focal adhesion)	GO:0019903(protein phosphatase binding)//GO:0005131(growth hormone receptor binding)//GO:0031625(ubiquitin protein ligase binding)//GO:0005102(receptor binding)//GO:0004715(non-membrane spanning protein tyrosine kinase activity)//GO:0031730(CCR5 chemokine receptor binding)//GO:0004713(protein tyrosine kinase activity)//GO:0005515(protein binding)//GO:0005524(ATP binding)	GO:0007169(transmembrane receptor protein tyrosine kinase signaling pathway)//GO:0016477(cell migration)//GO:0048011(neurotrophin TRK receptor signaling pathway)//GO:1903672(positive regulation of sprouting angiogenesis)//GO:0060334(regulation of interferon-gamma-mediated signaling pathway)//GO:0000186(activation of MAPKK activity)//GO:0060338(regulation of type I interferon-mediated signaling pa…
ENST00000330909	MAGI1	5.76167	1.5714e-09	1.1171e-07	up	hsa04015(Rap1 signaling pathway)//hsa04530(Tight junction)	GO:0005923(bicellular tight junction)//GO:0005886(plasma membrane)//GO:0042995(cell projection)//GO:0005912(adherens junction)//GO:0030054(cell junction)//GO:0005737(cytoplasm)//GO:0005654(nucleoplasm)//GO:0005911(cell-cell junction)	GO:0005524(ATP binding)//GO:0032947(protein complex scaffold)//GO:0005515(protein binding)//GO:0008022(protein C-terminus binding)//GO:0051393(alpha-actinin binding)	GO:0006461(protein complex assembly)//GO:0007155(cell adhesion)//GO:0070997(neuron death)//GO:0007166(cell surface receptor signaling pathway)
ENST00000273261	LRIG1	3.09259	1.27321e-09	9.37883e-08	up	NA	GO:0016021(integral component of membrane)	NA	GO:0032474(otolith morphogenesis)//GO:0007605(sensory perception of sound)//GO:0060384(innervation)
ENST00000413366	PRKCA	23.863	5.70282e-08	2.71328e-06	up	hsa04010(MAPK signaling pathway)//hsa04012(ErbB signaling pathway)//hsa04014(Ras signaling pathway)//hsa04015(Rap1 signaling pathway)//hsa04020(Calcium signaling pathway)//hsa04066(HIF-1 signaling pathway)//hsa04070(Phosphatidylinositol signaling system)//hsa04071(Sphingolipid signaling pathway)//	GO:0005886(plasma membrane)//GO:0070062(extracellular exosome)//GO:0045177(apical part of cell)//GO:0030425(dendrite)//GO:0048471(perinuclear region of cytoplasm)//GO:0001750(photoreceptor outer segment)//GO:0005829(cytosol)//GO:0005739(mitochondrion)//GO:0005654(nucleoplasm)//GO:0005783(endoplasmic reticulum)//GO:0005622(intracellular)//GO:0031966(mitochondrial membrane)//GO:0005737(cytoplasm)//…	GO:0035403(histone kinase activity (H3-T6 specific))//GO:0008270(zinc ion binding)//GO:0004697(protein kinase C activity)//GO:0004672(protein kinase activity)//GO:0019899(enzyme binding)//GO:0005524(ATP binding)//GO:0004698(calcium-dependent protein kinase C activity)//GO:0004674(protein serine/threonine kinase activity)//GO:0046872(metal ion binding)//GO:0005515(protein binding)	GO:0030168(platelet activation)//GO:0010467(gene expression)//GO:0043536(positive regulation of blood vessel endothelial cell migration)//GO:0031666(positive regulation of lipopolysaccharide-mediated signaling pathway)//GO:0043488(regulation of mRNA stability)//GO:0046325(negative regulation of glucose import)//GO:0097190(apoptotic signaling pathway)//GO:0016056(rhodopsin mediated signaling pathw…
ENST00000347230	ZFYVE26	4.51062	1.38192e-07	6.04306e-06	up	NA	GO:0005765(lysosomal membrane)//GO:0005813(centrosome)//GO:0030496(midbody)	GO:0032266(phosphatidylinositol-3-phosphate binding)//GO:0046872(metal ion binding)//GO:0005515(protein binding)	GO:0000910(cytokinesis)//GO:0000724(double-strand break repair via homologous recombination)
ENST00000347230	ZFYVE26	36.8971	7.80961e-09	4.47835e-07	up	NA	GO:0005765(lysosomal membrane)//GO:0005813(centrosome)//GO:0030496(midbody)	GO:0032266(phosphatidylinositol-3-phosphate binding)//GO:0046872(metal ion binding)//GO:0005515(protein binding)	GO:0000910(cytokinesis)//GO:0000724(double-strand break repair via homologous recombination)
ENST00000409862	CNRIP1	17.8317	6.07132e-12	2.03168e-09	up	NA	GO:0043209(myelin sheath)	NA	NA
ENST00000294304	LRP5	2.02342	5.19166e-06	0.00014296	up	hsa04310(Wnt signaling pathway)	GO:1990909(Wnt signalosome)//GO:0016021(integral component of membrane)//GO:0043235(receptor complex)//GO:1990851(Wnt-Frizzled-LRP5/6 complex)//GO:0005886(plasma membrane)//GO:0005739(mitochondrion)//GO:0005783(endoplasmic reticulum)	GO:0017147(Wnt-protein binding)//GO:0005515(protein binding)//GO:0019534(toxin transporter activity)//GO:1904928(coreceptor activity involved in canonical Wnt signaling pathway)//GO:0042813(Wnt-activated receptor activity)//GO:0071936(coreceptor activity involved in Wnt signaling pathway)	GO:1902262(apoptotic process involved in patterning of blood vessels)//GO:0044332(Wnt signaling pathway involved in dorsal/ventral axis specification)//GO:0060042(retina morphogenesis in camera-type eye)//GO:0035426(extracellular matrix-cell signaling)//GO:0045893(positive regulation of transcription, DNA-templated)//GO:0060612(adipose tissue development)//GO:0046849(bone remodeling)//GO:0060070(…
ENST00000487270	RAD51B	2.28763	9.88529e-07	3.42661e-05	up	hsa03440(Homologous recombination)	GO:0005654(nucleoplasm)//GO:0016021(integral component of membrane)//GO:0005634(nucleus)//GO:0033063(Rad51B-Rad51C-Rad51D-XRCC2 complex)//GO:0005657(replication fork)	GO:0000150(recombinase activity)//GO:0005524(ATP binding)//GO:0008094(DNA-dependent ATPase activity)//GO:0004520(endodeoxyribonuclease activity)//GO:0003697(single-stranded DNA binding)//GO:0000400(four-way junction DNA binding)//GO:0005515(protein binding)//GO:0003677(DNA binding)//GO:0003690(double-stranded DNA binding)	GO:0008284(positive regulation of cell proliferation)//GO:0006310(DNA recombination)//GO:0000707(meiotic DNA recombinase assembly)//GO:0007596(blood coagulation)//GO:0042148(strand invasion)//GO:0010971(positive regulation of G2/M transition of mitotic cell cycle)//GO:0001832(blastocyst growth)//GO:0006312(mitotic recombination)//GO:0000724(double-strand break repair via homologous recombination)…
ENST00000303714	ANTXR1	10.5169	2.73795e-08	1.38478e-06	up	NA	GO:0016021(integral component of membrane)//GO:0070062(extracellular exosome)//GO:0009986(cell surface)//GO:0010008(endosome membrane)//GO:0031258(lamellipodium membrane)//GO:0005886(plasma membrane)//GO:0031527(filopodium membrane)	GO:0004872(receptor activity)//GO:0005518(collagen binding)//GO:0051015(actin filament binding)//GO:0004888(transmembrane signaling receptor activity)//GO:0046872(metal ion binding)//GO:0005515(protein binding)	GO:0034446(substrate adhesion-dependent cell spreading)//GO:0022414(reproductive process)//GO:0031532(actin cytoskeleton reorganization)//GO:0007165(signal transduction)
ENST00000288022	PDF	3.79919	3.7572e-07	1.47591e-05	up	NA	GO:0005739(mitochondrion)	GO:0005506(iron ion binding)//GO:0042586(peptide deformylase activity)	GO:0006412(translation)//GO:0018206(peptidyl-methionine modification)//GO:0008284(positive regulation of cell proliferation)//GO:0031365(N-terminal protein amino acid modification)
ENST00000031146	SLC39A9	2.12334	4.81631e-06	0.000133876	up	NA	GO:0016021(integral component of membrane)	GO:0046873(metal ion transmembrane transporter activity)	GO:0030001(metal ion transport)//GO:0055085(transmembrane transport)//GO:0006829(zinc II ion transport)
ENST00000260128	SULF1	2.28095	2.37262e-06	7.25841e-05	up	NA	GO:0005886(plasma membrane)//GO:0009986(cell surface)//GO:0005794(Golgi apparatus)//GO:0045121(membrane raft)//GO:0005795(Golgi stack)//GO:0005783(endoplasmic reticulum)//GO:0005615(extracellular space)	GO:0008484(sulfuric ester hydrolase activity)//GO:0003824(catalytic activity)//GO:0008449(N-acetylglucosamine-6-sulfatase activity)//GO:0005509(calcium ion binding)//GO:0004065(arylsulfatase activity)	GO:0008152(metabolic process)//GO:0040036(regulation of fibroblast growth factor receptor signaling pathway)//GO:0002063(chondrocyte development)//GO:0001822(kidney development)//GO:0030201(heparan sulfate proteoglycan metabolic process)//GO:0016525(negative regulation of angiogenesis)//GO:0048706(embryonic skeletal system development)//GO:0060348(bone development)//GO:0051216(cartilage developme…
ENST00000373248	AIFM2	3.41811	4.04368e-08	1.98036e-06	up	NA	GO:0016021(integral component of membrane)//GO:0005811(lipid particle)//GO:0005829(cytosol)//GO:0005739(mitochondrion)//GO:0005741(mitochondrial outer membrane)//GO:0005615(extracellular space)//GO:0005737(cytoplasm)	GO:0004174(electron-transferring-flavoprotein dehydrogenase activity)//GO:0050660(flavin adenine dinucleotide binding)//GO:0003677(DNA binding)	GO:0055114(oxidation-reduction process)//GO:0043065(positive regulation of apoptotic process)//GO:0008637(apoptotic mitochondrial changes)
ENST00000272367	CLEC4F	3.91705	2.73083e-07	1.10803e-05	up	NA	GO:0016021(integral component of membrane)	GO:0030246(carbohydrate binding)	GO:0006897(endocytosis)
ENST00000272367	CLEC4F	2.52734	2.60649e-07	1.06247e-05	up	NA	GO:0016021(integral component of membrane)	GO:0030246(carbohydrate binding)	GO:0006897(endocytosis)
ENST00000410075	ZNF638	4.85063	2.79432e-06	8.35647e-05	up	NA	GO:0005654(nucleoplasm)//GO:0043231(intracellular membrane-bounded organelle)//GO:0005634(nucleus)//GO:0016607(nuclear speck)//GO:0005737(cytoplasm)	GO:0003676(nucleic acid binding)//GO:0008270(zinc ion binding)//GO:0003723(RNA binding)//GO:0000166(nucleotide binding)//GO:0044822(poly(A) RNA binding)//GO:0003690(double-stranded DNA binding)	GO:0008380(RNA splicing)//GO:0006351(transcription, DNA-templated)//GO:0006355(regulation of transcription, DNA-templated)
ENST00000339490	PHKA1	2.47715	1.71304e-08	9.06143e-07	up	hsa04020(Calcium signaling pathway)//hsa04910(Insulin signaling pathway)//hsa04922(Glucagon signaling pathway)	GO:0005886(plasma membrane)//GO:0005964(phosphorylase kinase complex)//GO:0005829(cytosol)	GO:0003824(catalytic activity)//GO:0004689(phosphorylase kinase activity)//GO:0005516(calmodulin binding)	GO:0044281(small molecule metabolic process)//GO:0005977(glycogen metabolic process)//GO:0046777(protein autophosphorylation)//GO:0006006(glucose metabolic process)//GO:0005975(carbohydrate metabolic process)//GO:0006091(generation of precursor metabolites and energy)//GO:0005980(glycogen catabolic process)
ENST00000357585	SSTR2	10.3493	2.80292e-08	1.41535e-06	up	hsa04024(cAMP signaling pathway)//hsa04080(Neuroactive ligand-receptor interaction)//hsa04971(Gastric acid secretion)	GO:0043005(neuron projection)//GO:0005886(plasma membrane)//GO:0005887(integral component of plasma membrane)//GO:0005737(cytoplasm)	GO:0004994(somatostatin receptor activity)//GO:0030165(PDZ domain binding)//GO:0042923(neuropeptide binding)//GO:0005515(protein binding)	GO:0042594(response to starvation)//GO:0071392(cellular response to estradiol stimulus)//GO:0007584(response to nutrient)//GO:0007267(cell-cell signaling)//GO:0007586(digestion)//GO:0021549(cerebellum development)//GO:0030432(peristalsis)//GO:0007283(spermatogenesis)//GO:0038170(somatostatin signaling pathway)//GO:0030900(forebrain development)//GO:0007218(neuropeptide signaling pathway)//GO:0008…
ENST00000357585	SSTR2	3.1893	4.33988e-10	3.91602e-08	up	hsa04024(cAMP signaling pathway)//hsa04080(Neuroactive ligand-receptor interaction)//hsa04971(Gastric acid secretion)	GO:0043005(neuron projection)//GO:0005886(plasma membrane)//GO:0005887(integral component of plasma membrane)//GO:0005737(cytoplasm)	GO:0004994(somatostatin receptor activity)//GO:0030165(PDZ domain binding)//GO:0042923(neuropeptide binding)//GO:0005515(protein binding)	GO:0042594(response to starvation)//GO:0071392(cellular response to estradiol stimulus)//GO:0007584(response to nutrient)//GO:0007267(cell-cell signaling)//GO:0007586(digestion)//GO:0021549(cerebellum development)//GO:0030432(peristalsis)//GO:0007283(spermatogenesis)//GO:0038170(somatostatin signaling pathway)//GO:0030900(forebrain development)//GO:0007218(neuropeptide signaling pathway)//GO:0008…
ENST00000357585	SSTR2	4.70867	1.99322e-11	4.72591e-09	up	hsa04024(cAMP signaling pathway)//hsa04080(Neuroactive ligand-receptor interaction)//hsa04971(Gastric acid secretion)	GO:0043005(neuron projection)//GO:0005886(plasma membrane)//GO:0005887(integral component of plasma membrane)//GO:0005737(cytoplasm)	GO:0004994(somatostatin receptor activity)//GO:0030165(PDZ domain binding)//GO:0042923(neuropeptide binding)//GO:0005515(protein binding)	GO:0042594(response to starvation)//GO:0071392(cellular response to estradiol stimulus)//GO:0007584(response to nutrient)//GO:0007267(cell-cell signaling)//GO:0007586(digestion)//GO:0021549(cerebellum development)//GO:0030432(peristalsis)//GO:0007283(spermatogenesis)//GO:0038170(somatostatin signaling pathway)//GO:0030900(forebrain development)//GO:0007218(neuropeptide signaling pathway)//GO:0008…
ENST00000392650	SDK2	2.55678	3.82191e-07	1.49781e-05	up	NA	GO:0045202(synapse)//GO:0016021(integral component of membrane)//GO:0030054(cell junction)//GO:0005886(plasma membrane)	NA	GO:0010842(retina layer formation)//GO:0007156(homophilic cell adhesion via plasma membrane adhesion molecules)//GO:0007416(synapse assembly)//GO:0060219(camera-type eye photoreceptor cell differentiation)
ENST00000296785	ANKRA2	780.6	3.83607e-09	2.39033e-07	up	NA	GO:0016020(membrane)//GO:0005634(nucleus)//GO:0005856(cytoskeleton)//GO:0005829(cytosol)	GO:0042826(histone deacetylase binding)//GO:0005515(protein binding)//GO:0003712(transcription cofactor activity)//GO:0030169(low-density lipoprotein particle binding)	GO:0006357(regulation of transcription from RNA polymerase II promoter)//GO:0008150(biological_process)
ENST00000434326	MLXIPL	3.17647	2.22556e-06	6.86558e-05	up	NA	GO:0005654(nucleoplasm)//GO:0005667(transcription factor complex)//GO:0005634(nucleus)//GO:0005737(cytoplasm)//GO:0005829(cytosol)	GO:0035538(carbohydrate response element binding)//GO:0046982(protein heterodimerization activity)//GO:0003700(transcription factor activity, sequence-specific DNA binding)//GO:0000978(RNA polymerase II core promoter proximal region sequence-specific DNA binding)//GO:0001078(transcriptional repressor activity, RNA polymerase II core promoter proximal region sequence-specific binding)//GO:0008134(…	GO:0071157(negative regulation of cell cycle arrest)//GO:0045821(positive regulation of glycolytic process)//GO:0071322(cellular response to carbohydrate stimulus)//GO:0006351(transcription, DNA-templated)//GO:0009653(anatomical structure morphogenesis)//GO:2000505(regulation of energy homeostasis)//GO:0090324(negative regulation of oxidative phosphorylation)//GO:0006112(energy reserve metabolic …
ENST00000517608	UBE2W	861.8	1.55527e-13	2.9492e-10	up	hsa04120(Ubiquitin mediated proteolysis)	GO:0016021(integral component of membrane)//GO:0005634(nucleus)//GO:0005737(cytoplasm)	GO:0005524(ATP binding)//GO:0004842(ubiquitin-protein transferase activity)//GO:0005515(protein binding)//GO:0031625(ubiquitin protein ligase binding)//GO:0061630(ubiquitin protein ligase activity)	GO:0070979(protein K11-linked ubiquitination)//GO:0071218(cellular response to misfolded protein)//GO:0043161(proteasome-mediated ubiquitin-dependent protein catabolic process)//GO:0006281(DNA repair)//GO:0006513(protein monoubiquitination)//GO:0006515(misfolded or incompletely synthesized protein catabolic process)
ENST00000640868	C2orf81	2.09281	8.19438e-06	0.00021233	up	NA	NA	NA	GO:0006355(regulation of transcription, DNA-templated)
ENST00000361070	RFWD3	2.1958	7.35521e-07	2.65244e-05	up	NA	GO:0005654(nucleoplasm)//GO:0005634(nucleus)//GO:0035861(site of double-strand break)//GO:0016605(PML body)//GO:0005737(cytoplasm)	GO:0008270(zinc ion binding)//GO:0097371(MDM2/MDM4 family protein binding)//GO:0004842(ubiquitin-protein transferase activity)//GO:0016874(ligase activity)//GO:0005515(protein binding)//GO:0002039(p53 binding)	GO:0098792(xenophagy)//GO:0098779(mitophagy in response to mitochondrial depolarization)//GO:0010212(response to ionizing radiation)//GO:0016567(protein ubiquitination)//GO:2000001(regulation of DNA damage checkpoint)//GO:0002230(positive regulation of defense response to virus by host)//GO:0031571(mitotic G1 DNA damage checkpoint)//GO:0006281(DNA repair)
ENST00000379727	CYP1A1	4.7962	2.64635e-07	1.07687e-05	up	hsa00140(Steroid hormone biosynthesis)//hsa00380(Tryptophan metabolism)//hsa00830(Retinol metabolism)//hsa00980(Metabolism of xenobiotics by cytochrome P450)//	GO:0043231(intracellular membrane-bounded organelle)//GO:0005739(mitochondrion)//GO:0005789(endoplasmic reticulum membrane)	GO:0004497(monooxygenase activity)//GO:0032451(demethylase activity)//GO:0008395(steroid hydroxylase activity)//GO:0070330(aromatase activity)//GO:0016711(flavonoid 3'-monooxygenase activity)//GO:0020037(heme binding)//GO:0019899(enzyme binding)//GO:0016491(oxidoreductase activity)//GO:0070576(vitamin D 24-hydroxylase activity)//GO:0005506(iron ion binding)//GO:0019825(oxygen binding)//GO:0016712…	GO:0009804(coumarin metabolic process)//GO:0010041(response to iron(III) ion)//GO:0009611(response to wounding)//GO:0009615(response to virus)//GO:0017143(insecticide metabolic process)//GO:0006805(xenobiotic metabolic process)//GO:0042493(response to drug)//GO:0009624(response to nematode)//GO:0019369(arachidonic acid metabolic process)//GO:0070988(demethylation)//GO:0019341(dibenzo-p-dioxin cat…
ENST00000451153	CARNMT1	2.74795	2.73707e-07	1.11039e-05	up	hsa00340(Histidine metabolism)	GO:0005634(nucleus)//GO:0005829(cytosol)	GO:0030735(carnosine N-methyltransferase activity)	GO:0035498(carnosine metabolic process)//GO:0032259(methylation)
ENST00000320619	ZNRF1	7.70572	2.38887e-11	5.35798e-09	up	NA	GO:0005768(endosome)//GO:0005764(lysosome)//GO:0016020(membrane)//GO:0005829(cytosol)//GO:0030054(cell junction)//GO:0030672(synaptic vesicle membrane)	GO:0016874(ligase activity)//GO:0004842(ubiquitin-protein transferase activity)//GO:0008270(zinc ion binding)//GO:0005515(protein binding)//GO:0061630(ubiquitin protein ligase activity)	GO:0043161(proteasome-mediated ubiquitin-dependent protein catabolic process)//GO:0070936(protein K48-linked ubiquitination)
ENST00000526177	GDPD5	2.4779	5.84329e-07	2.17425e-05	up	NA	GO:0016021(integral component of membrane)//GO:0030424(axon)//GO:0030426(growth cone)//GO:0097038(perinuclear endoplasmic reticulum)//GO:0043025(neuronal cell body)	GO:0005515(protein binding)//GO:0008889(glycerophosphodiester phosphodiesterase activity)//GO:0047389(glycerophosphocholine phosphodiesterase activity)	GO:0031175(neuron projection development)//GO:0008152(metabolic process)//GO:0021895(cerebral cortex neuron differentiation)//GO:0045666(positive regulation of neuron differentiation)//GO:0045787(positive regulation of cell cycle)//GO:0006629(lipid metabolic process)//GO:0048505(regulation of timing of cell differentiation)//GO:0021522(spinal cord motor neuron differentiation)
ENST00000504190	THAP6	1160.8	7.29193e-13	4.98282e-10	up	NA	GO:0015630(microtubule cytoskeleton)	GO:0003676(nucleic acid binding)//GO:0046872(metal ion binding)//GO:0005515(protein binding)//GO:0003677(DNA binding)	NA
ENST00000336926	HIP1	3.14707	4.86856e-07	1.85541e-05	up	hsa05016(Huntington's disease)	GO:0030136(clathrin-coated vesicle)//GO:0030665(clathrin-coated vesicle membrane)//GO:0016020(membrane)//GO:0005794(Golgi apparatus)//GO:0043231(intracellular membrane-bounded organelle)//GO:0005634(nucleus)//GO:0005856(cytoskeleton)//GO:0005737(cytoplasm)	GO:0005515(protein binding)//GO:0035091(phosphatidylinositol binding)//GO:0003779(actin binding)//GO:0030276(clathrin binding)//GO:0005200(structural constituent of cytoskeleton)	GO:0072583(clathrin-mediated endocytosis)//GO:0097190(apoptotic signaling pathway)//GO:0048268(clathrin coat assembly)//GO:0006351(transcription, DNA-templated)//GO:0030154(cell differentiation)//GO:0042981(regulation of apoptotic process)//GO:0048260(positive regulation of receptor-mediated endocytosis)//GO:0006919(activation of cysteine-type endopeptidase activity involved in apoptotic process)…
ENST00000321797	LMO7	4.63855	5.80043e-12	1.97536e-09	up	hsa04520(Adherens junction)	GO:0016021(integral component of membrane)//GO:0005634(nucleus)//GO:0005925(focal adhesion)//GO:0005737(cytoplasm)//GO:0000151(ubiquitin ligase complex)	GO:0004842(ubiquitin-protein transferase activity)//GO:0008270(zinc ion binding)	GO:0030155(regulation of cell adhesion)//GO:0023051(regulation of signaling)//GO:0016567(protein ubiquitination)
ENST00000380887	ESRRB	7.23343	1.73799e-06	5.55029e-05	up	hsa04550(Signaling pathways regulating pluripotency of stem cells)	GO:0005654(nucleoplasm)//GO:0005634(nucleus)	GO:0008270(zinc ion binding)//GO:0003700(transcription factor activity, sequence-specific DNA binding)//GO:0043565(sequence-specific DNA binding)//GO:0003707(steroid hormone receptor activity)//GO:0004879(RNA polymerase II transcription factor activity, ligand-activated sequence-specific DNA binding)//GO:0008134(transcription factor binding)//GO:0005496(steroid binding)//GO:0000980(RNA polymerase…	GO:0043401(steroid hormone mediated signaling pathway)//GO:0030522(intracellular receptor signaling pathway)//GO:0001834(trophectodermal cell proliferation)//GO:0010467(gene expression)//GO:0006351(transcription, DNA-templated)//GO:0006367(transcription initiation from RNA polymerase II promoter)//GO:0045944(positive regulation of transcription from RNA polymerase II promoter)//GO:0001892(embryon…
ENST00000644823	ESRRB	6.38278	5.04872e-07	1.91736e-05	up	hsa04550(Signaling pathways regulating pluripotency of stem cells)	GO:0005654(nucleoplasm)//GO:0005634(nucleus)	GO:0008270(zinc ion binding)//GO:0003700(transcription factor activity, sequence-specific DNA binding)//GO:0043565(sequence-specific DNA binding)//GO:0003707(steroid hormone receptor activity)//GO:0004879(RNA polymerase II transcription factor activity, ligand-activated sequence-specific DNA binding)//GO:0008134(transcription factor binding)//GO:0005496(steroid binding)//GO:0000980(RNA polymerase…	GO:0043401(steroid hormone mediated signaling pathway)//GO:0030522(intracellular receptor signaling pathway)//GO:0001834(trophectodermal cell proliferation)//GO:0010467(gene expression)//GO:0006351(transcription, DNA-templated)//GO:0006367(transcription initiation from RNA polymerase II promoter)//GO:0045944(positive regulation of transcription from RNA polymerase II promoter)//GO:0001892(embryon…
ENST00000632547	SPDYE16	1303.08	9.60861e-09	5.37693e-07	up	hsa04114(Oocyte meiosis)//hsa04914(Progesterone-mediated oocyte maturation)	NA	NA	NA
ENST00000515340	SPDYE16	1695.6	6.95616e-11	1.1321e-08	up	hsa04114(Oocyte meiosis)//hsa04914(Progesterone-mediated oocyte maturation)	NA	NA	NA
ENST00000515340	SPDYE16	395.289	3.01875e-11	6.31257e-09	up	hsa04114(Oocyte meiosis)//hsa04914(Progesterone-mediated oocyte maturation)	NA	NA	NA
ENST00000633306	SPDYE16	245.288	4.9215e-08	2.37632e-06	up	hsa04114(Oocyte meiosis)//hsa04914(Progesterone-mediated oocyte maturation)	NA	NA	NA
ENST00000557179	ANGEL1	2.03718	3.66105e-07	1.44177e-05	up	NA	GO:0005783(endoplasmic reticulum)//GO:0048471(perinuclear region of cytoplasm)//GO:0005634(nucleus)//GO:0005801(cis-Golgi network)//GO:0005829(cytosol)	GO:0008190(eukaryotic initiation factor 4E binding)//GO:0019904(protein domain specific binding)	NA
ENST00000253159	ZNF236	7.56763	8.23016e-10	6.5399e-08	up	NA	GO:0005634(nucleus)	GO:0003676(nucleic acid binding)//GO:0046872(metal ion binding)//GO:0003677(DNA binding)	GO:0071333(cellular response to glucose stimulus)//GO:0006351(transcription, DNA-templated)//GO:0006355(regulation of transcription, DNA-templated)
ENST00000646262	AC022414.1	5.01322	9.61438e-08	4.38911e-06	up	NA	NA	NA	NA
ENST00000216468	TMED8	912.5	3.58653e-09	2.25392e-07	up	NA	GO:0016021(integral component of membrane)	NA	GO:0006810(transport)
ENST00000216468	TMED8	17.2323	4.10208e-10	3.75559e-08	up	NA	GO:0016021(integral component of membrane)	NA	GO:0006810(transport)
ENST00000360280	VPS13A	14.7587	1.71762e-08	9.07989e-07	up	NA	GO:0005622(intracellular)//GO:0031045(dense core granule)//GO:0019898(extrinsic component of membrane)	GO:0005515(protein binding)	GO:0035176(social behavior)//GO:0008104(protein localization)//GO:0006895(Golgi to endosome transport)//GO:0007399(nervous system development)//GO:0007626(locomotory behavior)//GO:0015031(protein transport)
ENST00000360280	VPS13A	1699.7	2.73608e-09	1.79254e-07	up	NA	GO:0005622(intracellular)//GO:0031045(dense core granule)//GO:0019898(extrinsic component of membrane)	GO:0005515(protein binding)	GO:0035176(social behavior)//GO:0008104(protein localization)//GO:0006895(Golgi to endosome transport)//GO:0007399(nervous system development)//GO:0007626(locomotory behavior)//GO:0015031(protein transport)
ENST00000440692	RPS24	2.33862	1.91857e-09	1.33028e-07	up	hsa03010(Ribosome)	GO:0016020(membrane)//GO:0015935(small ribosomal subunit)//GO:0005829(cytosol)//GO:0022627(cytosolic small ribosomal subunit)//GO:0005634(nucleus)//GO:0005840(ribosome)//GO:0005737(cytoplasm)	GO:0044822(poly(A) RNA binding)//GO:0000166(nucleotide binding)//GO:0031369(translation initiation factor binding)//GO:0003735(structural constituent of ribosome)	GO:0006415(translational termination)//GO:0001887(selenium compound metabolic process)//GO:0044267(cellular protein metabolic process)//GO:0000184(nuclear-transcribed mRNA catabolic process, nonsense-mediated decay)//GO:0044281(small molecule metabolic process)//GO:0006614(SRP-dependent cotranslational protein targeting to membrane)//GO:0019083(viral transcription)//GO:0042274(ribosomal small sub…
ENST00000618166	SCAMP1	2.22016	3.50675e-07	1.38865e-05	up	NA	GO:0030136(clathrin-coated vesicle)//GO:0016021(integral component of membrane)//GO:0055038(recycling endosome membrane)//GO:0005802(trans-Golgi network)//GO:0043231(intracellular membrane-bounded organelle)//GO:0030054(cell junction)//GO:0005654(nucleoplasm)//GO:0030672(synaptic vesicle membrane)//GO:0042589(zymogen granule membrane)	GO:0005515(protein binding)	GO:0006887(exocytosis)//GO:0015031(protein transport)//GO:0006892(post-Golgi vesicle-mediated transport)
ENST00000370747	IFI44	8.24492	1.26139e-08	6.87724e-07	up	NA	GO:0005737(cytoplasm)	NA	GO:0009615(response to virus)
ENST00000370747	IFI44	7.4224	5.28563e-09	3.16969e-07	up	NA	GO:0005737(cytoplasm)	NA	GO:0009615(response to virus)
ENST00000370747	IFI44	18.0933	1.08661e-07	4.88567e-06	up	NA	GO:0005737(cytoplasm)	NA	GO:0009615(response to virus)
ENST00000361101	CYTH1	2.09444	8.57235e-07	3.03025e-05	up	NA	GO:0005923(bicellular tight junction)//GO:0005886(plasma membrane)//GO:0031234(extrinsic component of cytoplasmic side of plasma membrane)//GO:0005737(cytoplasm)//GO:0005829(cytosol)	GO:0008289(lipid binding)//GO:0005086(ARF guanyl-nucleotide exchange factor activity)//GO:0005515(protein binding)	GO:0090162(establishment of epithelial cell polarity)//GO:0030155(regulation of cell adhesion)//GO:0016192(vesicle-mediated transport)//GO:0032012(regulation of ARF protein signal transduction)//GO:0043547(positive regulation of GTPase activity)
ENST00000263851	IL7	8263.6	8.15444e-11	1.25127e-08	up	hsa04060(Cytokine-cytokine receptor interaction)//hsa04151(PI3K-Akt signaling pathway)//hsa04630(Jak-STAT signaling pathway)//hsa04640(Hematopoietic cell lineage)	GO:0005576(extracellular region)//GO:0005615(extracellular space)	GO:0005139(interleukin-7 receptor binding)//GO:0008083(growth factor activity)//GO:0005515(protein binding)//GO:0005125(cytokine activity)	GO:0030890(positive regulation of B cell proliferation)//GO:0008284(positive regulation of cell proliferation)//GO:0045453(bone resorption)//GO:0045582(positive regulation of T cell differentiation)//GO:0009887(organ morphogenesis)//GO:0007267(cell-cell signaling)//GO:0043086(negative regulation of catalytic activity)//GO:0006959(humoral immune response)//GO:0010468(regulation of gene expression)…
ENST00000372321	NUTM2B	3.22927	6.6167e-06	0.000176361	up	NA	NA	NA	NA
ENST00000508628	RNF213	15.3748	9.92894e-09	5.53885e-07	up	NA	GO:0005730(nucleolus)//GO:0005737(cytoplasm)//GO:0016020(membrane)	GO:0016874(ligase activity)//GO:0004842(ubiquitin-protein transferase activity)//GO:0008270(zinc ion binding)//GO:0005515(protein binding)//GO:0016887(ATPase activity)	GO:0051260(protein homooligomerization)//GO:2000051(negative regulation of non-canonical Wnt signaling pathway)//GO:0016567(protein ubiquitination)//GO:0051865(protein autoubiquitination)//GO:0006511(ubiquitin-dependent protein catabolic process)//GO:0002040(sprouting angiogenesis)//GO:0001525(angiogenesis)
ENST00000372181	FAM213A	2.31121	2.51657e-06	7.6372e-05	up	NA	GO:0005739(mitochondrion)//GO:0005737(cytoplasm)//GO:0070062(extracellular exosome)	GO:0016209(antioxidant activity)	GO:0045670(regulation of osteoclast differentiation)//GO:0055114(oxidation-reduction process)//GO:0098869(cellular oxidant detoxification)
ENST00000576366	RPTOR	2.03652	1.63477e-09	1.15722e-07	up	hsa04150(mTOR signaling pathway)//hsa04151(PI3K-Akt signaling pathway)//hsa04152(AMPK signaling pathway)//	GO:0005764(lysosome)//GO:0030425(dendrite)//GO:0031931(TORC1 complex)//GO:0005829(cytosol)//GO:0005765(lysosomal membrane)//GO:0043231(intracellular membrane-bounded organelle)//GO:0005654(nucleoplasm)//GO:0005737(cytoplasm)//GO:0043025(neuronal cell body)	GO:0001032(RNA polymerase III type 3 promoter DNA binding)//GO:0001156(TFIIIC-class transcription factor binding)//GO:0032403(protein complex binding)//GO:0019901(protein kinase binding)//GO:0001031(RNA polymerase III type 2 promoter DNA binding)//GO:0005515(protein binding)//GO:0071889(14-3-3 protein binding)//GO:0001030(RNA polymerase III type 1 promoter DNA binding)	GO:0034605(cellular response to heat)//GO:0045945(positive regulation of transcription from RNA polymerase III promoter)//GO:0016236(macroautophagy)//GO:0031929(TOR signaling)//GO:0071230(cellular response to amino acid stimulus)//GO:0008361(regulation of cell size)//GO:0008286(insulin receptor signaling pathway)//GO:0007050(cell cycle arrest)//GO:0010467(gene expression)//GO:0031669(cellular res…
ENST00000429644	GBE1	5.97479	2.04702e-08	1.0637e-06	up	hsa00500(Starch and sucrose metabolism)//	GO:0070062(extracellular exosome)//GO:0005829(cytosol)	GO:0043169(cation binding)//GO:0004553(hydrolase activity, hydrolyzing O-glycosyl compounds)//GO:0003844(1,4-alpha-glucan branching enzyme activity)	GO:0044281(small molecule metabolic process)//GO:0005978(glycogen biosynthetic process)//GO:0006006(glucose metabolic process)//GO:0005975(carbohydrate metabolic process)//GO:0006091(generation of precursor metabolites and energy)//GO:0005977(glycogen metabolic process)
ENST00000355528	TBCD	7.11405	4.39595e-08	2.13948e-06	up	NA	GO:0005923(bicellular tight junction)//GO:0005912(adherens junction)//GO:0016328(lateral plasma membrane)//GO:0005874(microtubule)//GO:0005737(cytoplasm)	GO:0051087(chaperone binding)//GO:0005096(GTPase activator activity)//GO:0005515(protein binding)//GO:0048487(beta-tubulin binding)	GO:0044267(cellular protein metabolic process)//GO:0007021(tubulin complex assembly)//GO:0031115(negative regulation of microtubule polymerization)//GO:0007023(post-chaperonin tubulin folding pathway)//GO:0006457(protein folding)//GO:0043547(positive regulation of GTPase activity)//GO:0010812(negative regulation of cell-substrate adhesion)//GO:0070830(bicellular tight junction assembly)//GO:00002…
ENST00000571316	TBCD	1334.8	9.8748e-13	5.92741e-10	up	NA	GO:0005923(bicellular tight junction)//GO:0005912(adherens junction)//GO:0016328(lateral plasma membrane)//GO:0005874(microtubule)//GO:0005737(cytoplasm)	GO:0051087(chaperone binding)//GO:0005096(GTPase activator activity)//GO:0005515(protein binding)//GO:0048487(beta-tubulin binding)	GO:0044267(cellular protein metabolic process)//GO:0007021(tubulin complex assembly)//GO:0031115(negative regulation of microtubule polymerization)//GO:0007023(post-chaperonin tubulin folding pathway)//GO:0006457(protein folding)//GO:0043547(positive regulation of GTPase activity)//GO:0010812(negative regulation of cell-substrate adhesion)//GO:0070830(bicellular tight junction assembly)//GO:00002…
ENST00000376447	RASEF	2.05249	8.0202e-06	0.000208486	up	NA	GO:0048471(perinuclear region of cytoplasm)	GO:0005525(GTP binding)//GO:0005509(calcium ion binding)	GO:0015031(protein transport)//GO:0007264(small GTPase mediated signal transduction)
ENST00000343411	MBTPS1	5.48561	7.69484e-07	2.75863e-05	up	hsa04141(Protein processing in endoplasmic reticulum)	GO:0016021(integral component of membrane)//GO:0005789(endoplasmic reticulum membrane)//GO:0000139(Golgi membrane)//GO:0005795(Golgi stack)//GO:0005788(endoplasmic reticulum lumen)	GO:0004252(serine-type endopeptidase activity)	GO:0031293(membrane protein intracellular domain proteolysis)//GO:0044267(cellular protein metabolic process)//GO:0044281(small molecule metabolic process)//GO:0007040(lysosome organization)//GO:0030968(endoplasmic reticulum unfolded protein response)//GO:0042990(regulation of transcription factor import into nucleus)//GO:0008203(cholesterol metabolic process)//GO:0006508(proteolysis)//GO:0036500…
ENST00000310298	PDE8A	18.9472	1.78887e-08	9.42468e-07	up	hsa00230(Purine metabolism)//hsa05032(Morphine addiction)	GO:0070062(extracellular exosome)//GO:0005829(cytosol)	GO:0004115(3',5'-cyclic-AMP phosphodiesterase activity)//GO:0046872(metal ion binding)//GO:0004114(3',5'-cyclic-nucleotide phosphodiesterase activity)	GO:0006198(cAMP catabolic process)//GO:0009187(cyclic nucleotide metabolic process)//GO:0006355(regulation of transcription, DNA-templated)//GO:0007165(signal transduction)
ENST00000370587	MCOLN3	1109.5	1.17066e-12	6.55118e-10	up	NA	GO:0016021(integral component of membrane)//GO:0005886(plasma membrane)//GO:0005737(cytoplasm)	NA	GO:0055085(transmembrane transport)//GO:0070588(calcium ion transmembrane transport)//GO:0042491(auditory receptor cell differentiation)//GO:0007626(locomotory behavior)//GO:0034220(ion transmembrane transport)
ENST00000527447	CREBZF	3.09697	3.83017e-07	1.50081e-05	up	NA	GO:0005634(nucleus)	GO:0043565(sequence-specific DNA binding)//GO:0005515(protein binding)//GO:0003677(DNA binding)//GO:0042802(identical protein binding)//GO:0003700(transcription factor activity, sequence-specific DNA binding)	GO:0006351(transcription, DNA-templated)//GO:0045892(negative regulation of transcription, DNA-templated)//GO:0045814(negative regulation of gene expression, epigenetic)//GO:0009615(response to virus)//GO:0006355(regulation of transcription, DNA-templated)//GO:0051090(regulation of sequence-specific DNA binding transcription factor activity)
ENST00000265428	WWP1	2030.3	2.15454e-08	1.1131e-06	up	hsa04120(Ubiquitin mediated proteolysis)//hsa04144(Endocytosis)	GO:0070062(extracellular exosome)//GO:0005886(plasma membrane)//GO:0005634(nucleus)//GO:0005829(cytosol)//GO:0000151(ubiquitin ligase complex)	GO:0005515(protein binding)//GO:0004842(ubiquitin-protein transferase activity)//GO:0016874(ligase activity)//GO:0061630(ubiquitin protein ligase activity)	GO:0016567(protein ubiquitination)//GO:0007165(signal transduction)//GO:0045892(negative regulation of transcription, DNA-templated)//GO:0042787(protein ubiquitination involved in ubiquitin-dependent protein catabolic process)//GO:0043161(proteasome-mediated ubiquitin-dependent protein catabolic process)//GO:0055085(transmembrane transport)//GO:0007417(central nervous system development)//GO:0046…
ENST00000568037	MTHFSD	2.08237	2.16342e-08	1.11722e-06	up	NA	NA	GO:0044822(poly(A) RNA binding)//GO:0000166(nucleotide binding)//GO:0003676(nucleic acid binding)	NA
ENST00000409225	CHMP3	3.77214	1.39976e-08	7.55597e-07	up	hsa04144(Endocytosis)	GO:0005886(plasma membrane)//GO:0070062(extracellular exosome)//GO:0005829(cytosol)//GO:0000815(ESCRT III complex)//GO:0031902(late endosome membrane)//GO:0016023(cytoplasmic, membrane-bounded vesicle)	GO:1990381(ubiquitin-specific protease binding)//GO:0031210(phosphatidylcholine binding)//GO:0005515(protein binding)//GO:0042803(protein homodimerization activity)	GO:0007080(mitotic metaphase plate congression)//GO:0061024(membrane organization)//GO:0039702(viral budding via host ESCRT complex)//GO:0006914(autophagy)//GO:0016197(endosomal transport)//GO:0015031(protein transport)//GO:0036258(multivesicular body assembly)//GO:0097352(autophagosome maturation)//GO:1902187(negative regulation of viral release from host cell)//GO:0071985(multivesicular body so…
ENST00000398146	RGPD2	2.53861	1.85386e-07	7.85301e-06	up	hsa03013(RNA transport)	GO:0005622(intracellular)	NA	GO:0000042(protein targeting to Golgi)
ENST00000261622	SLC7A5	3.10847	9.10135e-11	1.31456e-08	up	hsa05230(Central carbon metabolism in cancer)	GO:0016021(integral component of membrane)//GO:0070062(extracellular exosome)//GO:0016020(membrane)//GO:0005886(plasma membrane)//GO:0005829(cytosol)//GO:0043231(intracellular membrane-bounded organelle)//GO:0005737(cytoplasm)//GO:0016324(apical plasma membrane)	GO:0015179(L-amino acid transmembrane transporter activity)//GO:0015297(antiporter activity)//GO:0015175(neutral amino acid transmembrane transporter activity)//GO:0015171(amino acid transmembrane transporter activity)//GO:0042605(peptide antigen binding)	GO:0015804(neutral amino acid transport)//GO:1902475(L-alpha-amino acid transmembrane transport)//GO:0007596(blood coagulation)//GO:0030154(cell differentiation)//GO:0050900(leukocyte migration)//GO:0006865(amino acid transport)//GO:0006520(cellular amino acid metabolic process)//GO:0055085(transmembrane transport)//GO:0007399(nervous system development)//GO:0003333(amino acid transmembrane trans…
ENST00000295908	PPM1K	2.05886	4.06642e-10	3.73004e-08	up	NA	GO:0005739(mitochondrion)//GO:0005759(mitochondrial matrix)	GO:0003824(catalytic activity)//GO:0004722(protein serine/threonine phosphatase activity)//GO:0046872(metal ion binding)//GO:0005515(protein binding)//GO:0043169(cation binding)	GO:0008152(metabolic process)//GO:0044281(small molecule metabolic process)//GO:0034641(cellular nitrogen compound metabolic process)//GO:0006470(protein dephosphorylation)//GO:0009083(branched-chain amino acid catabolic process)
ENST00000264346	HERC6	2.29393	4.87238e-11	8.86975e-09	up	NA	GO:0005634(nucleus)//GO:0005737(cytoplasm)//GO:0005829(cytosol)	GO:0004842(ubiquitin-protein transferase activity)//GO:0016874(ligase activity)	GO:0002244(hematopoietic progenitor cell differentiation)//GO:0042787(protein ubiquitination involved in ubiquitin-dependent protein catabolic process)
ENST00000306072	ISG20	2000.9	1.89787e-12	9.03509e-10	up	NA	GO:0005730(nucleolus)//GO:0016605(PML body)//GO:0015030(Cajal body)//GO:0005654(nucleoplasm)//GO:0005634(nucleus)//GO:0005737(cytoplasm)	GO:0034511(U3 snoRNA binding)//GO:0003676(nucleic acid binding)//GO:0030620(U2 snRNA binding)//GO:0030619(U1 snRNA binding)//GO:0008859(exoribonuclease II activity)//GO:0004527(exonuclease activity)//GO:0000175(3'-5'-exoribonuclease activity)//GO:0008310(single-stranded DNA 3'-5' exodeoxyribonuclease activity)//GO:0046872(metal ion binding)	GO:0045071(negative regulation of viral genome replication)//GO:0000738(DNA catabolic process, exonucleolytic)//GO:0060337(type I interferon signaling pathway)//GO:0008283(cell proliferation)//GO:0006401(RNA catabolic process)//GO:0019221(cytokine-mediated signaling pathway)//GO:0051607(defense response to virus)//GO:0009615(response to virus)//GO:0006364(rRNA processing)//GO:0090503(RNA phosphod…
ENST00000541206	RNF166	7.74322	5.5402e-12	1.91276e-09	up	NA	GO:0005622(intracellular)	GO:0008270(zinc ion binding)//GO:0031624(ubiquitin conjugating enzyme binding)//GO:0061630(ubiquitin protein ligase activity)	GO:0000209(protein polyubiquitination)//GO:0032436(positive regulation of proteasomal ubiquitin-dependent protein catabolic process)
ENST00000283646	RPIA	2.67987	2.63839e-07	1.07418e-05	up	hsa00030(Pentose phosphate pathway)//	GO:0043231(intracellular membrane-bounded organelle)//GO:0005829(cytosol)	GO:0004751(ribose-5-phosphate isomerase activity)//GO:0005515(protein binding)//GO:0048029(monosaccharide binding)	GO:0009052(pentose-phosphate shunt, non-oxidative branch)//GO:0044281(small molecule metabolic process)//GO:0005975(carbohydrate metabolic process)//GO:0006098(pentose-phosphate shunt)
ENST00000371826	IFIT2	5.32357	2.90927e-06	8.64858e-05	up	NA	GO:0005783(endoplasmic reticulum)//GO:0005737(cytoplasm)//GO:0005829(cytosol)	GO:0044822(poly(A) RNA binding)//GO:0003723(RNA binding)//GO:0005515(protein binding)	GO:0035457(cellular response to interferon-alpha)//GO:0043065(positive regulation of apoptotic process)//GO:0060337(type I interferon signaling pathway)//GO:0032091(negative regulation of protein binding)//GO:0019221(cytokine-mediated signaling pathway)//GO:0051607(defense response to virus)//GO:0009615(response to virus)//GO:0008637(apoptotic mitochondrial changes)
ENST00000371826	IFIT2	4.74795	3.23507e-06	9.48958e-05	up	NA	GO:0005783(endoplasmic reticulum)//GO:0005737(cytoplasm)//GO:0005829(cytosol)	GO:0044822(poly(A) RNA binding)//GO:0003723(RNA binding)//GO:0005515(protein binding)	GO:0035457(cellular response to interferon-alpha)//GO:0043065(positive regulation of apoptotic process)//GO:0060337(type I interferon signaling pathway)//GO:0032091(negative regulation of protein binding)//GO:0019221(cytokine-mediated signaling pathway)//GO:0051607(defense response to virus)//GO:0009615(response to virus)//GO:0008637(apoptotic mitochondrial changes)
ENST00000371826	IFIT2	5.91284	4.38646e-07	1.69233e-05	up	NA	GO:0005783(endoplasmic reticulum)//GO:0005737(cytoplasm)//GO:0005829(cytosol)	GO:0044822(poly(A) RNA binding)//GO:0003723(RNA binding)//GO:0005515(protein binding)	GO:0035457(cellular response to interferon-alpha)//GO:0043065(positive regulation of apoptotic process)//GO:0060337(type I interferon signaling pathway)//GO:0032091(negative regulation of protein binding)//GO:0019221(cytokine-mediated signaling pathway)//GO:0051607(defense response to virus)//GO:0009615(response to virus)//GO:0008637(apoptotic mitochondrial changes)
ENST00000371804	IFIT1	5.92055	8.29095e-07	2.94701e-05	up	hsa05160(Hepatitis C)//hsa05168(Herpes simplex infection)	GO:0043657(host cell)//GO:0005737(cytoplasm)//GO:0005829(cytosol)	GO:0003723(RNA binding)//GO:0005515(protein binding)	GO:0071357(cellular response to type I interferon)//GO:0045071(negative regulation of viral genome replication)//GO:0060337(type I interferon signaling pathway)//GO:0071360(cellular response to exogenous dsRNA)//GO:0050689(negative regulation of defense response to virus by host)//GO:0019060(intracellular transport of viral protein in host cell)//GO:0032091(negative regulation of protein binding)…
ENST00000546318	IFIT1	7.35097	2.93993e-11	6.20476e-09	up	hsa05160(Hepatitis C)//hsa05168(Herpes simplex infection)	GO:0043657(host cell)//GO:0005737(cytoplasm)//GO:0005829(cytosol)	GO:0003723(RNA binding)//GO:0005515(protein binding)	GO:0071357(cellular response to type I interferon)//GO:0045071(negative regulation of viral genome replication)//GO:0060337(type I interferon signaling pathway)//GO:0071360(cellular response to exogenous dsRNA)//GO:0050689(negative regulation of defense response to virus by host)//GO:0019060(intracellular transport of viral protein in host cell)//GO:0032091(negative regulation of protein binding)…
ENST00000328459	TTC7B	658.1	5.38982e-09	3.22445e-07	up	NA	GO:0005886(plasma membrane)//GO:0005829(cytosol)	GO:0005515(protein binding)	GO:0090002(establishment of protein localization to plasma membrane)//GO:0046854(phosphatidylinositol phosphorylation)
ENST00000282020	GRID2	2.45555	4.21287e-07	1.63313e-05	up	hsa04080(Neuroactive ligand-receptor interaction)//hsa04730(Long-term depression)	GO:0005886(plasma membrane)//GO:0005887(integral component of plasma membrane)//GO:0016021(integral component of membrane)//GO:0008328(ionotropic glutamate receptor complex)//GO:0045202(synapse)//GO:0030054(cell junction)//GO:0043197(dendritic spine)//GO:0045211(postsynaptic membrane)	GO:0004970(ionotropic glutamate receptor activity)//GO:0030165(PDZ domain binding)//GO:0008066(glutamate receptor activity)//GO:0005234(extracellular-glutamate-gated ion channel activity)//GO:0097110(scaffold protein binding)	GO:0010975(regulation of neuron projection development)//GO:0060079(excitatory postsynaptic potential)//GO:0007157(heterophilic cell-cell adhesion via plasma membrane cell adhesion molecules)//GO:0007215(glutamate receptor signaling pathway)//GO:0021707(cerebellar granule cell differentiation)//GO:0034613(cellular protein localization)//GO:0035235(ionotropic glutamate receptor signaling pathway)/…
ENST00000327355	FAM174B	144.6	3.18625e-09	2.03662e-07	up	NA	GO:0016021(integral component of membrane)	NA	NA
ENST00000327355	FAM174B	2.41994	3.96298e-08	1.94426e-06	up	NA	GO:0016021(integral component of membrane)	NA	NA
ENST00000379958	SAMD9	2.03547	7.68409e-11	1.20967e-08	up	NA	GO:0043231(intracellular membrane-bounded organelle)//GO:0005737(cytoplasm)	GO:0005515(protein binding)	NA
ENST00000376887	ABCC4	422.2	6.32972e-10	5.27246e-08	up	hsa02010(ABC transporters)//hsa04024(cAMP signaling pathway)//hsa04976(Bile secretion)	GO:0016323(basolateral plasma membrane)//GO:0016020(membrane)//GO:0005886(plasma membrane)//GO:0016021(integral component of membrane)//GO:0031088(platelet dense granule membrane)	GO:0005524(ATP binding)//GO:0016404(15-hydroxyprostaglandin dehydrogenase (NAD+) activity)//GO:0042626(ATPase activity, coupled to transmembrane movement of substances)	GO:0055114(oxidation-reduction process)//GO:0030168(platelet activation)//GO:0042384(cilium assembly)//GO:0007596(blood coagulation)//GO:0002576(platelet degranulation)//GO:0032310(prostaglandin secretion)//GO:0008150(biological_process)//GO:0055085(transmembrane transport)
ENST00000376887	ABCC4	11.0613	2.49543e-09	1.66028e-07	up	hsa02010(ABC transporters)//hsa04024(cAMP signaling pathway)//hsa04976(Bile secretion)	GO:0016323(basolateral plasma membrane)//GO:0016020(membrane)//GO:0005886(plasma membrane)//GO:0016021(integral component of membrane)//GO:0031088(platelet dense granule membrane)	GO:0005524(ATP binding)//GO:0016404(15-hydroxyprostaglandin dehydrogenase (NAD+) activity)//GO:0042626(ATPase activity, coupled to transmembrane movement of substances)	GO:0055114(oxidation-reduction process)//GO:0030168(platelet activation)//GO:0042384(cilium assembly)//GO:0007596(blood coagulation)//GO:0002576(platelet degranulation)//GO:0032310(prostaglandin secretion)//GO:0008150(biological_process)//GO:0055085(transmembrane transport)
ENST00000289081	FANCC	3.39087	1.20889e-06	4.06658e-05	up	hsa03460(Fanconi anemia pathway)	GO:0005829(cytosol)//GO:0000785(chromatin)//GO:0005654(nucleoplasm)//GO:0005634(nucleus)//GO:0043240(Fanconi anaemia nuclear complex)//GO:0005737(cytoplasm)	GO:0005515(protein binding)	GO:0098779(mitophagy in response to mitochondrial depolarization)//GO:0007281(germ cell development)//GO:0019430(removal of superoxide radicals)//GO:0036297(interstrand cross-link repair)//GO:0002262(myeloid cell homeostasis)//GO:0006289(nucleotide-excision repair)//GO:0006461(protein complex assembly)//GO:0006281(DNA repair)
ENST00000524717	MAML2	88.8	2.43077e-09	1.62728e-07	up	hsa04330(Notch signaling pathway)	GO:0005654(nucleoplasm)//GO:0005634(nucleus)//GO:0005794(Golgi apparatus)//GO:0016607(nuclear speck)	GO:0003713(transcription coactivator activity)	GO:0007219(Notch signaling pathway)//GO:0010467(gene expression)//GO:0006367(transcription initiation from RNA polymerase II promoter)//GO:0007221(positive regulation of transcription of Notch receptor target)//GO:0045944(positive regulation of transcription from RNA polymerase II promoter)
ENST00000524717	MAML2	7.8208	1.25339e-12	6.83515e-10	up	hsa04330(Notch signaling pathway)	GO:0005654(nucleoplasm)//GO:0005634(nucleus)//GO:0005794(Golgi apparatus)//GO:0016607(nuclear speck)	GO:0003713(transcription coactivator activity)	GO:0007219(Notch signaling pathway)//GO:0010467(gene expression)//GO:0006367(transcription initiation from RNA polymerase II promoter)//GO:0007221(positive regulation of transcription of Notch receptor target)//GO:0045944(positive regulation of transcription from RNA polymerase II promoter)
ENST00000645439	CCDC82	2.46557	4.95856e-06	0.000137251	up	NA	NA	NA	NA
ENST00000339364	PIK3AP1	678.7	5.68275e-12	1.95121e-09	up	hsa04151(PI3K-Akt signaling pathway)//hsa04662(B cell receptor signaling pathway)	GO:0016020(membrane)//GO:0005886(plasma membrane)//GO:0005829(cytosol)	GO:0042802(identical protein binding)//GO:0036312(phosphatidylinositol 3-kinase regulatory subunit binding)	GO:0034162(toll-like receptor 9 signaling pathway)//GO:0050727(regulation of inflammatory response)//GO:0014068(positive regulation of phosphatidylinositol 3-kinase signaling)//GO:0034142(toll-like receptor 4 signaling pathway)//GO:0034134(toll-like receptor 2 signaling pathway)//GO:0034123(positive regulation of toll-like receptor signaling pathway)//GO:0034154(toll-like receptor 7 signaling pat…
ENST00000229955	GPR63	2.14869	2.0963e-06	6.52879e-05	up	NA	GO:0005886(plasma membrane)//GO:0016021(integral component of membrane)//GO:0043235(receptor complex)	GO:0003674(molecular_function)//GO:0004930(G-protein coupled receptor activity)	GO:0007186(G-protein coupled receptor signaling pathway)//GO:0008150(biological_process)
ENST00000379904	ERAP2	3.63399	1.34005e-08	7.26658e-07	up	NA	GO:0005788(endoplasmic reticulum lumen)//GO:0005789(endoplasmic reticulum membrane)//GO:0005886(plasma membrane)//GO:0016021(integral component of membrane)	GO:0008237(metallopeptidase activity)//GO:0004177(aminopeptidase activity)//GO:0008270(zinc ion binding)//GO:0042277(peptide binding)//GO:0070006(metalloaminopeptidase activity)	GO:0043171(peptide catabolic process)//GO:0002474(antigen processing and presentation of peptide antigen via MHC class I)//GO:0008217(regulation of blood pressure)//GO:0002250(adaptive immune response)//GO:0019885(antigen processing and presentation of endogenous peptide antigen via MHC class I)//GO:0006508(proteolysis)
ENST00000512869	ERAP2	89.2	1.26281e-07	5.59013e-06	up	NA	GO:0005788(endoplasmic reticulum lumen)//GO:0005789(endoplasmic reticulum membrane)//GO:0005886(plasma membrane)//GO:0016021(integral component of membrane)	GO:0008237(metallopeptidase activity)//GO:0004177(aminopeptidase activity)//GO:0008270(zinc ion binding)//GO:0042277(peptide binding)//GO:0070006(metalloaminopeptidase activity)	GO:0043171(peptide catabolic process)//GO:0002474(antigen processing and presentation of peptide antigen via MHC class I)//GO:0008217(regulation of blood pressure)//GO:0002250(adaptive immune response)//GO:0019885(antigen processing and presentation of endogenous peptide antigen via MHC class I)//GO:0006508(proteolysis)
ENST00000437043	ERAP2	994.5	1.33606e-10	1.70049e-08	up	NA	GO:0005788(endoplasmic reticulum lumen)//GO:0005789(endoplasmic reticulum membrane)//GO:0005886(plasma membrane)//GO:0016021(integral component of membrane)	GO:0008237(metallopeptidase activity)//GO:0004177(aminopeptidase activity)//GO:0008270(zinc ion binding)//GO:0042277(peptide binding)//GO:0070006(metalloaminopeptidase activity)	GO:0043171(peptide catabolic process)//GO:0002474(antigen processing and presentation of peptide antigen via MHC class I)//GO:0008217(regulation of blood pressure)//GO:0002250(adaptive immune response)//GO:0019885(antigen processing and presentation of endogenous peptide antigen via MHC class I)//GO:0006508(proteolysis)
ENST00000343600	MBNL2	2.0141	2.47841e-08	1.26708e-06	up	NA	GO:0005634(nucleus)//GO:0005737(cytoplasm)	GO:0044822(poly(A) RNA binding)//GO:0046872(metal ion binding)	GO:0006397(mRNA processing)//GO:0008380(RNA splicing)//GO:0043484(regulation of RNA splicing)
ENST00000375128	XPA	879.6	8.75587e-09	4.9585e-07	up	hsa03420(Nucleotide excision repair)	GO:0045171(intercellular bridge)//GO:0005794(Golgi apparatus)//GO:0005662(DNA replication factor A complex)//GO:0005654(nucleoplasm)//GO:0005634(nucleus)//GO:0005737(cytoplasm)	GO:0005515(protein binding)//GO:0046872(metal ion binding)//GO:0003684(damaged DNA binding)//GO:0019904(protein domain specific binding)//GO:0042803(protein homodimerization activity)	GO:0006283(transcription-coupled nucleotide-excision repair)//GO:0033683(nucleotide-excision repair, DNA incision)//GO:0006979(response to oxidative stress)//GO:0008630(intrinsic apoptotic signaling pathway in response to DNA damage)//GO:0009636(response to toxic substance)//GO:0070911(global genome nucleotide-excision repair)//GO:0010996(response to auditory stimulus)//GO:0006289(nucleotide-exci…
ENST00000335979	ARL6	82.1	2.36031e-08	1.21091e-06	up	NA	GO:0005886(plasma membrane)//GO:0005929(cilium)//GO:0005930(axoneme)//GO:0016020(membrane)//GO:0034464(BBSome)//GO:0005829(cytosol)//GO:0005879(axonemal microtubule)//GO:0030117(membrane coat)//GO:0070062(extracellular exosome)//GO:0072372(primary cilium)//GO:0060170(ciliary membrane)//GO:0005622(intracellular)//GO:0005737(cytoplasm)	GO:0005543(phospholipid binding)//GO:0046872(metal ion binding)//GO:0005515(protein binding)//GO:0005525(GTP binding)	GO:0010842(retina layer formation)//GO:0042384(cilium assembly)//GO:0007420(brain development)//GO:0016055(Wnt signaling pathway)//GO:0007264(small GTPase mediated signal transduction)//GO:0097499(protein localization to nonmotile primary cilium)//GO:0006996(organelle organization)//GO:0046909(intermembrane transport)//GO:0032402(melanosome transport)//GO:0051258(protein polymerization)//GO:00076…
ENST00000335979	ARL6	28.9099	1.21085e-09	8.99356e-08	up	NA	GO:0005886(plasma membrane)//GO:0005929(cilium)//GO:0005930(axoneme)//GO:0016020(membrane)//GO:0034464(BBSome)//GO:0005829(cytosol)//GO:0005879(axonemal microtubule)//GO:0030117(membrane coat)//GO:0070062(extracellular exosome)//GO:0072372(primary cilium)//GO:0060170(ciliary membrane)//GO:0005622(intracellular)//GO:0005737(cytoplasm)	GO:0005543(phospholipid binding)//GO:0046872(metal ion binding)//GO:0005515(protein binding)//GO:0005525(GTP binding)	GO:0010842(retina layer formation)//GO:0042384(cilium assembly)//GO:0007420(brain development)//GO:0016055(Wnt signaling pathway)//GO:0007264(small GTPase mediated signal transduction)//GO:0097499(protein localization to nonmotile primary cilium)//GO:0006996(organelle organization)//GO:0046909(intermembrane transport)//GO:0032402(melanosome transport)//GO:0051258(protein polymerization)//GO:00076…
ENST00000005260	BAIAP2L1	2.24968	1.23975e-06	4.15196e-05	up	NA	GO:0005886(plasma membrane)//GO:0070062(extracellular exosome)//GO:0015629(actin cytoskeleton)//GO:0005829(cytosol)//GO:0005654(nucleoplasm)//GO:0005737(cytoplasm)	GO:0008093(cytoskeletal adaptor activity)//GO:0005515(protein binding)//GO:0070064(proline-rich region binding)//GO:0003779(actin binding)	GO:0046626(regulation of insulin receptor signaling pathway)//GO:2000251(positive regulation of actin cytoskeleton reorganization)//GO:0008286(insulin receptor signaling pathway)//GO:0009617(response to bacterium)//GO:0051764(actin crosslink formation)//GO:0051017(actin filament bundle assembly)//GO:0030838(positive regulation of actin filament polymerization)//GO:0007009(plasma membrane organiza…
ENST00000319562	FARP1	268	1.67754e-09	1.18249e-07	up	NA	GO:0030425(dendrite)//GO:0030175(filopodium)//GO:0005829(cytosol)//GO:0019898(extrinsic component of membrane)//GO:0030054(cell junction)//GO:0043197(dendritic spine)//GO:0031234(extrinsic component of cytoplasmic side of plasma membrane)//GO:0005856(cytoskeleton)//GO:0005737(cytoplasm)	GO:0005089(Rho guanyl-nucleotide exchange factor activity)//GO:0048365(Rac GTPase binding)//GO:0008092(cytoskeletal protein binding)//GO:0030676(Rac guanyl-nucleotide exchange factor activity)	GO:0010923(negative regulation of phosphatase activity)//GO:0048813(dendrite morphogenesis)//GO:0007416(synapse assembly)//GO:0035023(regulation of Rho protein signal transduction)//GO:0043547(positive regulation of GTPase activity)
ENST00000514139	RAP1GDS1	1103.2	1.49476e-08	8.00489e-07	up	NA	GO:0005783(endoplasmic reticulum)//GO:0005739(mitochondrion)//GO:0070062(extracellular exosome)//GO:0005829(cytosol)	GO:0005096(GTPase activator activity)//GO:0005515(protein binding)	GO:0032471(negative regulation of endoplasmic reticulum calcium ion concentration)//GO:0051561(positive regulation of mitochondrial calcium ion concentration)//GO:0007264(small GTPase mediated signal transduction)//GO:0043547(positive regulation of GTPase activity)
ENST00000229971	FBXL4	4.29536	5.18625e-08	2.49022e-06	up	NA	GO:0005654(nucleoplasm)//GO:0005758(mitochondrial intermembrane space)//GO:0000151(ubiquitin ligase complex)	NA	GO:0006511(ubiquitin-dependent protein catabolic process)
ENST00000327681	USP45	2981	7.46605e-12	2.36425e-09	up	NA	GO:0005654(nucleoplasm)	GO:0004843(thiol-dependent ubiquitin-specific protease activity)//GO:0008270(zinc ion binding)//GO:0008234(cysteine-type peptidase activity)//GO:0036459(thiol-dependent ubiquitinyl hydrolase activity)	GO:0006289(nucleotide-excision repair)//GO:0016579(protein deubiquitination)//GO:0006281(DNA repair)//GO:0006511(ubiquitin-dependent protein catabolic process)//GO:0070911(global genome nucleotide-excision repair)
ENST00000262233	EML1	2.86865	3.39062e-07	1.34586e-05	up	NA	GO:0005874(microtubule)//GO:0048471(perinuclear region of cytoplasm)//GO:0097431(mitotic spindle pole)//GO:0005829(cytosol)//GO:0005875(microtubule associated complex)//GO:1990023(mitotic spindle midzone)	GO:0008017(microtubule binding)//GO:0005515(protein binding)//GO:0015631(tubulin binding)//GO:0005509(calcium ion binding)	GO:0007420(brain development)//GO:0007405(neuroblast proliferation)//GO:0007052(mitotic spindle organization)//GO:0002244(hematopoietic progenitor cell differentiation)//GO:0000226(microtubule cytoskeleton organization)
ENST00000262233	EML1	2.34229	1.22827e-06	4.12015e-05	up	NA	GO:0005874(microtubule)//GO:0048471(perinuclear region of cytoplasm)//GO:0097431(mitotic spindle pole)//GO:0005829(cytosol)//GO:0005875(microtubule associated complex)//GO:1990023(mitotic spindle midzone)	GO:0008017(microtubule binding)//GO:0005515(protein binding)//GO:0015631(tubulin binding)//GO:0005509(calcium ion binding)	GO:0007420(brain development)//GO:0007405(neuroblast proliferation)//GO:0007052(mitotic spindle organization)//GO:0002244(hematopoietic progenitor cell differentiation)//GO:0000226(microtubule cytoskeleton organization)
ENST00000392920	EVL	2.98736	8.94115e-09	5.05085e-07	up	NA	GO:0030027(lamellipodium)//GO:0016020(membrane)//GO:0005829(cytosol)//GO:0005737(cytoplasm)//GO:0005856(cytoskeleton)//GO:0005925(focal adhesion)	GO:0005515(protein binding)//GO:0003779(actin binding)//GO:0017124(SH3 domain binding)//GO:0005522(profilin binding)	GO:0007411(axon guidance)//GO:0051289(protein homotetramerization)//GO:0008154(actin polymerization or depolymerization)//GO:0009887(organ morphogenesis)//GO:0007015(actin filament organization)//GO:0007264(small GTPase mediated signal transduction)//GO:0051496(positive regulation of stress fiber assembly)//GO:0010633(negative regulation of epithelial cell migration)//GO:0007166(cell surface rece…
ENST00000314742	LINS1	2.60706	9.32651e-06	0.000237341	up	NA	NA	NA	GO:0050890(cognition)
ENST00000294728	VCAM1	399.9	9.91783e-10	7.6127e-08	up	hsa04064(NF-kappa B signaling pathway)//hsa04514(Cell adhesion molecules (CAMs))//hsa04668(TNF signaling pathway)//hsa04670(Leukocyte transendothelial migration)//	GO:0016021(integral component of membrane)//GO:0070062(extracellular exosome)//GO:0045177(apical part of cell)//GO:0009986(cell surface)//GO:0009897(external side of plasma membrane)//GO:0005794(Golgi apparatus)//GO:0005886(plasma membrane)//GO:0030175(filopodium)//GO:0042383(sarcolemma)//GO:0005902(microvillus)//GO:0005783(endoplasmic reticulum)//GO:0005769(early endosome)//GO:0002102(podosome)/…	GO:0050839(cell adhesion molecule binding)//GO:0005178(integrin binding)//GO:0008131(primary amine oxidase activity)	GO:0035924(cellular response to vascular endothelial growth factor stimulus)//GO:0071356(cellular response to tumor necrosis factor)//GO:0050901(leukocyte tethering or rolling)//GO:0035584(calcium-mediated signaling using intracellular calcium source)//GO:0009308(amine metabolic process)//GO:0007507(heart development)//GO:0042102(positive regulation of T cell proliferation)//GO:0007157(heterophil…
ENST00000294728	VCAM1	1686.8	4.78988e-09	2.89709e-07	up	hsa04064(NF-kappa B signaling pathway)//hsa04514(Cell adhesion molecules (CAMs))//hsa04668(TNF signaling pathway)//hsa04670(Leukocyte transendothelial migration)//	GO:0016021(integral component of membrane)//GO:0070062(extracellular exosome)//GO:0045177(apical part of cell)//GO:0009986(cell surface)//GO:0009897(external side of plasma membrane)//GO:0005794(Golgi apparatus)//GO:0005886(plasma membrane)//GO:0030175(filopodium)//GO:0042383(sarcolemma)//GO:0005902(microvillus)//GO:0005783(endoplasmic reticulum)//GO:0005769(early endosome)//GO:0002102(podosome)/…	GO:0050839(cell adhesion molecule binding)//GO:0005178(integrin binding)//GO:0008131(primary amine oxidase activity)	GO:0035924(cellular response to vascular endothelial growth factor stimulus)//GO:0071356(cellular response to tumor necrosis factor)//GO:0050901(leukocyte tethering or rolling)//GO:0035584(calcium-mediated signaling using intracellular calcium source)//GO:0009308(amine metabolic process)//GO:0007507(heart development)//GO:0042102(positive regulation of T cell proliferation)//GO:0007157(heterophil…
ENST00000294728	VCAM1	213	9.9902e-10	7.65651e-08	up	hsa04064(NF-kappa B signaling pathway)//hsa04514(Cell adhesion molecules (CAMs))//hsa04668(TNF signaling pathway)//hsa04670(Leukocyte transendothelial migration)//	GO:0016021(integral component of membrane)//GO:0070062(extracellular exosome)//GO:0045177(apical part of cell)//GO:0009986(cell surface)//GO:0009897(external side of plasma membrane)//GO:0005794(Golgi apparatus)//GO:0005886(plasma membrane)//GO:0030175(filopodium)//GO:0042383(sarcolemma)//GO:0005902(microvillus)//GO:0005783(endoplasmic reticulum)//GO:0005769(early endosome)//GO:0002102(podosome)/…	GO:0050839(cell adhesion molecule binding)//GO:0005178(integrin binding)//GO:0008131(primary amine oxidase activity)	GO:0035924(cellular response to vascular endothelial growth factor stimulus)//GO:0071356(cellular response to tumor necrosis factor)//GO:0050901(leukocyte tethering or rolling)//GO:0035584(calcium-mediated signaling using intracellular calcium source)//GO:0009308(amine metabolic process)//GO:0007507(heart development)//GO:0042102(positive regulation of T cell proliferation)//GO:0007157(heterophil…
ENST00000294728	VCAM1	220.1	2.5051e-09	1.66502e-07	up	hsa04064(NF-kappa B signaling pathway)//hsa04514(Cell adhesion molecules (CAMs))//hsa04668(TNF signaling pathway)//hsa04670(Leukocyte transendothelial migration)//	GO:0016021(integral component of membrane)//GO:0070062(extracellular exosome)//GO:0045177(apical part of cell)//GO:0009986(cell surface)//GO:0009897(external side of plasma membrane)//GO:0005794(Golgi apparatus)//GO:0005886(plasma membrane)//GO:0030175(filopodium)//GO:0042383(sarcolemma)//GO:0005902(microvillus)//GO:0005783(endoplasmic reticulum)//GO:0005769(early endosome)//GO:0002102(podosome)/…	GO:0050839(cell adhesion molecule binding)//GO:0005178(integrin binding)//GO:0008131(primary amine oxidase activity)	GO:0035924(cellular response to vascular endothelial growth factor stimulus)//GO:0071356(cellular response to tumor necrosis factor)//GO:0050901(leukocyte tethering or rolling)//GO:0035584(calcium-mediated signaling using intracellular calcium source)//GO:0009308(amine metabolic process)//GO:0007507(heart development)//GO:0042102(positive regulation of T cell proliferation)//GO:0007157(heterophil…
ENST00000294728	VCAM1	882.2	7.05567e-10	5.75946e-08	up	hsa04064(NF-kappa B signaling pathway)//hsa04514(Cell adhesion molecules (CAMs))//hsa04668(TNF signaling pathway)//hsa04670(Leukocyte transendothelial migration)//	GO:0016021(integral component of membrane)//GO:0070062(extracellular exosome)//GO:0045177(apical part of cell)//GO:0009986(cell surface)//GO:0009897(external side of plasma membrane)//GO:0005794(Golgi apparatus)//GO:0005886(plasma membrane)//GO:0030175(filopodium)//GO:0042383(sarcolemma)//GO:0005902(microvillus)//GO:0005783(endoplasmic reticulum)//GO:0005769(early endosome)//GO:0002102(podosome)/…	GO:0050839(cell adhesion molecule binding)//GO:0005178(integrin binding)//GO:0008131(primary amine oxidase activity)	GO:0035924(cellular response to vascular endothelial growth factor stimulus)//GO:0071356(cellular response to tumor necrosis factor)//GO:0050901(leukocyte tethering or rolling)//GO:0035584(calcium-mediated signaling using intracellular calcium source)//GO:0009308(amine metabolic process)//GO:0007507(heart development)//GO:0042102(positive regulation of T cell proliferation)//GO:0007157(heterophil…
ENST00000441435	RPL31	3.6028	6.70324e-08	3.15369e-06	up	hsa03010(Ribosome)	GO:0070062(extracellular exosome)//GO:0016020(membrane)//GO:0005829(cytosol)//GO:0005840(ribosome)//GO:0005925(focal adhesion)//GO:0022625(cytosolic large ribosomal subunit)	GO:0044822(poly(A) RNA binding)//GO:0003735(structural constituent of ribosome)//GO:0005515(protein binding)//GO:0003723(RNA binding)	GO:0006415(translational termination)//GO:0001887(selenium compound metabolic process)//GO:0044267(cellular protein metabolic process)//GO:0000184(nuclear-transcribed mRNA catabolic process, nonsense-mediated decay)//GO:0044281(small molecule metabolic process)//GO:0006614(SRP-dependent cotranslational protein targeting to membrane)//GO:0019083(viral transcription)//GO:0010467(gene expression)//G…
ENST00000306085	TRIM56	672.2	1.164e-09	8.70761e-08	up	NA	GO:0005622(intracellular)//GO:0005737(cytoplasm)//GO:0005829(cytosol)	GO:0044822(poly(A) RNA binding)//GO:0004842(ubiquitin-protein transferase activity)//GO:0008270(zinc ion binding)//GO:0016874(ligase activity)	GO:0032479(regulation of type I interferon production)//GO:0070534(protein K63-linked ubiquitination)//GO:0045087(innate immune response)//GO:0032608(interferon-beta production)//GO:0032481(positive regulation of type I interferon production)//GO:0034340(response to type I interferon)//GO:0051607(defense response to virus)
ENST00000398185	PCSK6	3.04288	2.89409e-09	1.87817e-07	up	NA	GO:0005796(Golgi lumen)//GO:0009986(cell surface)//GO:0016020(membrane)//GO:0005783(endoplasmic reticulum)//GO:0031012(extracellular matrix)//GO:0005615(extracellular space)	GO:0008233(peptidase activity)//GO:0008201(heparin binding)//GO:0048406(nerve growth factor binding)//GO:0004252(serine-type endopeptidase activity)//GO:0004175(endopeptidase activity)	GO:0032940(secretion by cell)//GO:0032455(nerve growth factor processing)//GO:0032902(nerve growth factor production)//GO:0009100(glycoprotein metabolic process)//GO:0007354(zygotic determination of anterior/posterior axis, embryo)//GO:0048011(neurotrophin TRK receptor signaling pathway)//GO:0030510(regulation of BMP signaling pathway)//GO:0016485(protein processing)//GO:0006508(proteolysis)//GO:…
ENST00000263464	BIRC3	3013.2	4.49729e-12	1.65788e-09	up	hsa04064(NF-kappa B signaling pathway)//hsa04120(Ubiquitin mediated proteolysis)//hsa04210(Apoptosis)//hsa04510(Focal adhesion)//hsa04621(NOD-like receptor signaling pathway)//hsa04668(TNF signaling pathway)//hsa05145(Toxoplasmosis)//hsa05200(Pathways in cancer)//hsa05202(Transcriptional misregulation in cancer)//hsa05222(Small cell lung cancer)	GO:0043234(protein complex)//GO:0005829(cytosol)//GO:0045121(membrane raft)//GO:0005876(spindle microtubule)//GO:0005654(nucleoplasm)//GO:0005634(nucleus)//GO:0005737(cytoplasm)	GO:0016874(ligase activity)//GO:0004842(ubiquitin-protein transferase activity)//GO:0008270(zinc ion binding)//GO:0005515(protein binding)//GO:0043027(cysteine-type endopeptidase inhibitor activity involved in apoptotic process)	GO:0007249(I-kappaB kinase/NF-kappaB signaling)//GO:0070424(regulation of nucleotide-binding oligomerization domain containing signaling pathway)//GO:0043123(positive regulation of I-kappaB kinase/NF-kappaB signaling)//GO:0097300(programmed necrotic cell death)//GO:0051291(protein heterooligomerization)//GO:0070266(necroptotic process)//GO:0007283(spermatogenesis)//GO:0035666(TRIF-dependent toll-…
ENST00000369983	GBF1	3.21014	6.29225e-06	0.00016881	up	hsa04144(Endocytosis)	GO:0005777(peroxisome)//GO:0005802(trans-Golgi network)//GO:0005811(lipid particle)//GO:0016020(membrane)//GO:0005794(Golgi apparatus)//GO:0005829(cytosol)//GO:0005788(endoplasmic reticulum lumen)//GO:0005739(mitochondrion)//GO:0000139(Golgi membrane)//GO:0005795(Golgi stack)//GO:0005793(endoplasmic reticulum-Golgi intermediate compartment)//GO:0005801(cis-Golgi network)//GO:0031252(cell leading …	GO:0080025(phosphatidylinositol-3,5-bisphosphate binding)//GO:0005086(ARF guanyl-nucleotide exchange factor activity)//GO:0005515(protein binding)//GO:0005085(guanyl-nucleotide exchange factor activity)//GO:0005547(phosphatidylinositol-3,4,5-trisphosphate binding)	GO:0061024(membrane organization)//GO:0044267(cellular protein metabolic process)//GO:0090166(Golgi disassembly)//GO:0034067(protein localization to Golgi apparatus)//GO:0006890(retrograde vesicle-mediated transport, Golgi to ER)//GO:0032012(regulation of ARF protein signal transduction)//GO:0043687(post-translational protein modification)//GO:0002263(cell activation involved in immune response)/…
ENST00000238936	MFSD13A	2.8731	2.14368e-07	8.94744e-06	up	NA	GO:0016021(integral component of membrane)	NA	NA
ENST00000258436	MFSD9	3.76052	3.54832e-07	1.40303e-05	up	NA	GO:0016021(integral component of membrane)	GO:0005215(transporter activity)	GO:0055085(transmembrane transport)
ENST00000257336	BIVM	3.10169	2.52043e-07	1.03119e-05	up	NA	GO:0005634(nucleus)//GO:0005615(extracellular space)//GO:0005737(cytoplasm)	NA	NA
ENST00000347662	TRAF3	4.28557	7.67849e-07	2.75395e-05	up	hsa04064(NF-kappa B signaling pathway)//hsa04620(Toll-like receptor signaling pathway)//hsa04622(RIG-I-like receptor signaling pathway)//hsa04668(TNF signaling pathway)//hsa05160(Hepatitis C)//hsa05168(Herpes simplex infection)//hsa05169(Epstein-Barr virus infection)//hsa05200(Pathways in cancer)//hsa05203(Viral carcinogenesis)//hsa05222(Small cell lung cancer)	GO:0005768(endosome)//GO:0005739(mitochondrion)//GO:0035631(CD40 receptor complex)//GO:0009898(cytoplasmic side of plasma membrane)//GO:0005829(cytosol)	GO:0019903(protein phosphatase binding)//GO:0008270(zinc ion binding)//GO:0031625(ubiquitin protein ligase binding)//GO:0019901(protein kinase binding)//GO:0004871(signal transducer activity)//GO:0004842(ubiquitin-protein transferase activity)//GO:0005164(tumor necrosis factor receptor binding)//GO:0031996(thioesterase binding)//GO:0016874(ligase activity)//GO:0005515(protein binding)	GO:0030162(regulation of proteolysis)//GO:0034138(toll-like receptor 3 signaling pathway)//GO:0001817(regulation of cytokine production)//GO:0032088(negative regulation of NF-kappaB transcription factor activity)//GO:0045087(innate immune response)//GO:0032480(negative regulation of type I interferon production)//GO:0006915(apoptotic process)//GO:0016567(protein ubiquitination)//GO:0002756(MyD88-…
ENST00000558321	CDC42BPB	18.1362	1.92318e-08	1.00547e-06	up	NA	GO:0005886(plasma membrane)//GO:0070062(extracellular exosome)//GO:0042641(actomyosin)//GO:0005737(cytoplasm)//GO:0005622(intracellular)//GO:0005856(cytoskeleton)//GO:0005911(cell-cell junction)//GO:0031252(cell leading edge)	GO:0004674(protein serine/threonine kinase activity)//GO:0017048(Rho GTPase binding)//GO:0004672(protein kinase activity)//GO:0000287(magnesium ion binding)//GO:0005524(ATP binding)//GO:0046872(metal ion binding)	GO:0007010(cytoskeleton organization)//GO:0031532(actin cytoskeleton reorganization)//GO:0031032(actomyosin structure organization)//GO:0006468(protein phosphorylation)//GO:0007163(establishment or maintenance of cell polarity)//GO:0016477(cell migration)//GO:0035556(intracellular signal transduction)//GO:0007165(signal transduction)
ENST00000362026	SLC9B2	122.3	1.7255e-09	1.21152e-07	up	NA	GO:0016021(integral component of membrane)//GO:0031966(mitochondrial membrane)//GO:0005743(mitochondrial inner membrane)	GO:0016491(oxidoreductase activity)//GO:0015299(solute:proton antiporter activity)	GO:0006814(sodium ion transport)//GO:0055114(oxidation-reduction process)//GO:1902600(hydrogen ion transmembrane transport)//GO:0055085(transmembrane transport)//GO:0034220(ion transmembrane transport)
ENST00000358755	FZD6	2.43836	2.12984e-07	8.89711e-06	up	hsa04310(Wnt signaling pathway)//hsa04390(Hippo signaling pathway)//hsa04550(Signaling pathways regulating pluripotency of stem cells)//hsa04916(Melanogenesis)//hsa05166(HTLV-I infection)//hsa05200(Pathways in cancer)//hsa05205(Proteoglycans in cancer)//hsa05217(Basal cell carcinoma)	GO:0016021(integral component of membrane)//GO:0005887(integral component of plasma membrane)//GO:0030659(cytoplasmic vesicle membrane)//GO:0009986(cell surface)//GO:0005886(plasma membrane)//GO:0016327(apicolateral plasma membrane)//GO:0016324(apical plasma membrane)	GO:0031625(ubiquitin protein ligase binding)//GO:0004930(G-protein coupled receptor activity)//GO:0042813(Wnt-activated receptor activity)//GO:0005515(protein binding)//GO:0017147(Wnt-protein binding)	GO:0035880(embryonic nail plate morphogenesis)//GO:0030168(platelet activation)//GO:0042472(inner ear morphogenesis)//GO:0035567(non-canonical Wnt signaling pathway)//GO:0060070(canonical Wnt signaling pathway)//GO:0016055(Wnt signaling pathway)//GO:0033278(cell proliferation in midbrain)//GO:0001942(hair follicle development)//GO:0060071(Wnt signaling pathway, planar cell polarity pathway)//GO:0…
ENST00000202556	PPP1R13B	15.7115	7.74929e-12	2.4307e-09	up	NA	GO:0005654(nucleoplasm)//GO:0005886(plasma membrane)//GO:0005634(nucleus)//GO:0005737(cytoplasm)	GO:0008134(transcription factor binding)//GO:0005515(protein binding)	GO:0006915(apoptotic process)//GO:0045786(negative regulation of cell cycle)//GO:0072332(intrinsic apoptotic signaling pathway by p53 class mediator)
ENST00000360814	GLT8D2	80.4	6.05623e-07	2.2458e-05	up	NA	GO:0016021(integral component of membrane)//GO:0005794(Golgi apparatus)	GO:0016757(transferase activity, transferring glycosyl groups)	GO:0000271(polysaccharide biosynthetic process)
ENST00000527879	EID3	3.7173	5.71037e-10	4.85347e-08	up	NA	GO:0030915(Smc5-Smc6 complex)//GO:0005654(nucleoplasm)//GO:0000781(chromosome, telomeric region)//GO:0005737(cytoplasm)	GO:0005515(protein binding)//GO:0042802(identical protein binding)	GO:0044267(cellular protein metabolic process)//GO:0006310(DNA recombination)//GO:0006351(transcription, DNA-templated)//GO:0043687(post-translational protein modification)//GO:0016925(protein sumoylation)//GO:0006281(DNA repair)//GO:0006355(regulation of transcription, DNA-templated)
ENST00000306107	ALCAM	3.21575	8.82363e-08	4.05772e-06	up	hsa04514(Cell adhesion molecules (CAMs))	GO:0001772(immunological synapse)//GO:0016021(integral component of membrane)//GO:0005887(integral component of plasma membrane)//GO:0042101(T cell receptor complex)//GO:0030425(dendrite)//GO:0030424(axon)//GO:0009897(external side of plasma membrane)//GO:0031226(intrinsic component of plasma membrane)//GO:0070062(extracellular exosome)//GO:0005925(focal adhesion)//GO:0043025(neuronal cell body)	GO:0005102(receptor binding)//GO:0005515(protein binding)	GO:0007411(axon guidance)//GO:0048846(axon extension involved in axon guidance)//GO:0007157(heterophilic cell-cell adhesion via plasma membrane cell adhesion molecules)//GO:0007155(cell adhesion)//GO:1990138(neuron projection extension)//GO:0008045(motor neuron axon guidance)//GO:0002250(adaptive immune response)//GO:0031290(retinal ganglion cell axon guidance)//GO:0007165(signal transduction)
ENST00000299045	TCP11L2	2.70316	6.29536e-07	2.32073e-05	up	NA	NA	NA	NA
ENST00000369031	PDSS2	652.1	7.16602e-09	4.14442e-07	up	hsa00900(Terpenoid backbone biosynthesis)	GO:1990234(transferase complex)//GO:0005759(mitochondrial matrix)//GO:0005737(cytoplasm)	GO:0050347(trans-octaprenyltranstransferase activity)//GO:0046982(protein heterodimerization activity)//GO:0000010(trans-hexaprenyltranstransferase activity)	GO:0050878(regulation of body fluid levels)//GO:0006744(ubiquinone biosynthetic process)//GO:0051290(protein heterotetramerization)//GO:0044281(small molecule metabolic process)//GO:0008299(isoprenoid biosynthetic process)
ENST00000372383	TSC22D3	2.17035	8.28772e-10	6.57937e-08	up	NA	GO:0005634(nucleus)//GO:0005829(cytosol)	GO:0043426(MRF binding)//GO:0005515(protein binding)//GO:0003700(transcription factor activity, sequence-specific DNA binding)	GO:0048642(negative regulation of skeletal muscle tissue development)//GO:0006970(response to osmotic stress)//GO:0070236(negative regulation of activation-induced cell death of T cells)//GO:0000122(negative regulation of transcription from RNA polymerase II promoter)//GO:0055085(transmembrane transport)//GO:0006355(regulation of transcription, DNA-templated)//GO:0034220(ion transmembrane transpo…
ENST00000408999	RGPD4	2.16284	4.96074e-07	1.88738e-05	up	hsa03013(RNA transport)	GO:0005622(intracellular)	NA	GO:0000042(protein targeting to Golgi)
ENST00000334504	COL4A6	2.26173	7.17406e-07	2.59835e-05	up	hsa04151(PI3K-Akt signaling pathway)//hsa04510(Focal adhesion)//hsa04512(ECM-receptor interaction)//	GO:0005578(proteinaceous extracellular matrix)//GO:0005576(extracellular region)//GO:0005788(endoplasmic reticulum lumen)//GO:0005581(collagen trimer)//GO:0005587(collagen type IV trimer)	GO:0005201(extracellular matrix structural constituent)	GO:0030574(collagen catabolic process)//GO:0007155(cell adhesion)//GO:0071230(cellular response to amino acid stimulus)//GO:0022617(extracellular matrix disassembly)//GO:0030198(extracellular matrix organization)
ENST00000359660	FBXL17	4.86747	6.36957e-08	3.00991e-06	up	NA	NA	NA	NA
ENST00000323468	KDELC2	4.23459	8.05453e-06	0.000209075	up	NA	GO:0005788(endoplasmic reticulum lumen)//GO:0005575(cellular_component)	GO:0046527(glucosyltransferase activity)//GO:0003674(molecular_function)	GO:0006664(glycolipid metabolic process)//GO:0008150(biological_process)
ENST00000361582	DZIP3	3.00808	8.01834e-10	6.38984e-08	up	NA	GO:0005737(cytoplasm)	GO:0031593(polyubiquitin binding)//GO:0008270(zinc ion binding)//GO:0019902(phosphatase binding)//GO:0003723(RNA binding)//GO:0004842(ubiquitin-protein transferase activity)//GO:0061630(ubiquitin protein ligase activity)//GO:0016874(ligase activity)//GO:0044822(poly(A) RNA binding)//GO:0005515(protein binding)	GO:0043161(proteasome-mediated ubiquitin-dependent protein catabolic process)//GO:0000209(protein polyubiquitination)//GO:0042787(protein ubiquitination involved in ubiquitin-dependent protein catabolic process)
ENST00000256637	SORT1	11.7531	4.64452e-09	2.82311e-07	up	hsa04142(Lysosome)//hsa04722(Neurotrophin signaling pathway)	GO:0030136(clathrin-coated vesicle)//GO:0030140(trans-Golgi network transport vesicle)//GO:0005886(plasma membrane)//GO:0009986(cell surface)//GO:0010008(endosome membrane)//GO:0005789(endoplasmic reticulum membrane)//GO:0030425(dendrite)//GO:0048471(perinuclear region of cytoplasm)//GO:0005794(Golgi apparatus)//GO:0016021(integral component of membrane)//GO:0005765(lysosomal membrane)//GO:003196…	GO:0019899(enzyme binding)//GO:0048406(nerve growth factor binding)//GO:0005515(protein binding)//GO:0010465(nerve growth factor receptor activity)//GO:0030379(neurotensin receptor activity, non-G-protein coupled)	GO:0006897(endocytosis)//GO:0032868(response to insulin)//GO:0038180(nerve growth factor signaling pathway)//GO:1904037(positive regulation of epithelial cell apoptotic process)//GO:0007218(neuropeptide signaling pathway)//GO:0014902(myotube differentiation)//GO:0051005(negative regulation of lipoprotein lipase activity)//GO:0008333(endosome to lysosome transport)//GO:0048227(plasma membrane to e…
ENST00000262539	PTPN3	2545.5	3.86535e-12	1.49844e-09	up	NA	GO:0019898(extrinsic component of membrane)//GO:0005856(cytoskeleton)//GO:0005737(cytoplasm)//GO:0009898(cytoplasmic side of plasma membrane)	GO:0001784(phosphotyrosine binding)//GO:0008092(cytoskeletal protein binding)//GO:0017080(sodium channel regulator activity)//GO:0004725(protein tyrosine phosphatase activity)//GO:0005515(protein binding)//GO:0051117(ATPase binding)	GO:2000649(regulation of sodium ion transmembrane transporter activity)//GO:0051045(negative regulation of membrane protein ectodomain proteolysis)//GO:0097421(liver regeneration)//GO:0098902(regulation of membrane depolarization during action potential)//GO:0045930(negative regulation of mitotic cell cycle)//GO:0006470(protein dephosphorylation)//GO:0035335(peptidyl-tyrosine dephosphorylation)
ENST00000297404	KCNV1	8.07387	1.23094e-12	6.77173e-10	up	NA	GO:0005886(plasma membrane)//GO:0005887(integral component of plasma membrane)//GO:0008076(voltage-gated potassium channel complex)	GO:0005251(delayed rectifier potassium channel activity)//GO:0008200(ion channel inhibitor activity)//GO:0015459(potassium channel regulator activity)	GO:0034765(regulation of ion transmembrane transport)//GO:0006813(potassium ion transport)//GO:0007268(synaptic transmission)//GO:0071805(potassium ion transmembrane transport)//GO:0051260(protein homooligomerization)
ENST00000297404	KCNV1	8.71193	3.47196e-08	1.72159e-06	up	NA	GO:0005886(plasma membrane)//GO:0005887(integral component of plasma membrane)//GO:0008076(voltage-gated potassium channel complex)	GO:0005251(delayed rectifier potassium channel activity)//GO:0008200(ion channel inhibitor activity)//GO:0015459(potassium channel regulator activity)	GO:0034765(regulation of ion transmembrane transport)//GO:0006813(potassium ion transport)//GO:0007268(synaptic transmission)//GO:0071805(potassium ion transmembrane transport)//GO:0051260(protein homooligomerization)
ENST00000277900	ADD3	2.27456	9.65685e-07	3.35766e-05	up	NA	GO:0000794(condensed nuclear chromosome)//GO:0005886(plasma membrane)//GO:0005938(cell cortex)//GO:0005903(brush border)//GO:0016020(membrane)//GO:0005829(cytosol)//GO:0097481(neuronal postsynaptic density)//GO:0005911(cell-cell junction)//GO:0005654(nucleoplasm)//GO:0005856(cytoskeleton)//GO:0005737(cytoplasm)	GO:0005516(calmodulin binding)//GO:0003779(actin binding)//GO:0005200(structural constituent of cytoskeleton)//GO:0005080(protein kinase C binding)	GO:0055085(transmembrane transport)//GO:0042493(response to drug)
ENST00000369784	RBM15	2.07094	1.53579e-09	1.09646e-07	up	NA	GO:0031965(nuclear membrane)//GO:0005654(nucleoplasm)//GO:0016607(nuclear speck)	GO:0044822(poly(A) RNA binding)//GO:0000166(nucleotide binding)//GO:0003676(nucleic acid binding)//GO:0005515(protein binding)	GO:0060674(placenta blood vessel development)//GO:0000398(mRNA splicing, via spliceosome)//GO:0007221(positive regulation of transcription of Notch receptor target)//GO:0060412(ventricular septum morphogenesis)//GO:0045638(negative regulation of myeloid cell differentiation)//GO:0045892(negative regulation of transcription, DNA-templated)//GO:0016032(viral process)//GO:0001569(patterning of blood…
ENST00000369779	SLC16A4	782.1	7.29655e-15	2.23216e-10	up	NA	GO:0016020(membrane)//GO:0016021(integral component of membrane)//GO:0005887(integral component of plasma membrane)	GO:0008028(monocarboxylic acid transmembrane transporter activity)//GO:0015293(symporter activity)//GO:0015129(lactate transmembrane transporter activity)	GO:0015718(monocarboxylic acid transport)//GO:0035879(plasma membrane lactate transport)
ENST00000329970	GTF3C6	2435.9	1.07917e-08	5.97475e-07	up	NA	GO:0005654(nucleoplasm)//GO:0000127(transcription factor TFIIIC complex)	GO:0005515(protein binding)//GO:0003677(DNA binding)	GO:0006383(transcription from RNA polymerase III promoter)//GO:0042791(5S class rRNA transcription from RNA polymerase III type 1 promoter)//GO:0010467(gene expression)//GO:0006351(transcription, DNA-templated)//GO:0042797(tRNA transcription from RNA polymerase III promoter)
ENST00000368850	SLC16A10	3.85513	6.48102e-06	0.000173206	up	hsa04919(Thyroid hormone signaling pathway)//hsa04974(Protein digestion and absorption)	GO:0016323(basolateral plasma membrane)//GO:0005886(plasma membrane)//GO:0005887(integral component of plasma membrane)//GO:0016021(integral component of membrane)	GO:0005215(transporter activity)//GO:0015349(thyroid hormone transmembrane transporter activity)//GO:0015173(aromatic amino acid transmembrane transporter activity)	GO:0070327(thyroid hormone transport)//GO:0015801(aromatic amino acid transport)//GO:0006865(amino acid transport)//GO:0055085(transmembrane transport)//GO:0006811(ion transport)//GO:0034220(ion transmembrane transport)
ENST00000218789	ARHGEF7	671.4	1.09284e-09	8.2667e-08	up	hsa04810(Regulation of actin cytoskeleton)	GO:0005886(plasma membrane)//GO:0000322(storage vacuole)//GO:0030027(lamellipodium)//GO:0005938(cell cortex)//GO:0043005(neuron projection)//GO:0043234(protein complex)//GO:0001726(ruffle)//GO:0005829(cytosol)//GO:0005622(intracellular)//GO:0005925(focal adhesion)//GO:0043025(neuronal cell body)	GO:0005089(Rho guanyl-nucleotide exchange factor activity)//GO:0019901(protein kinase binding)//GO:0005515(protein binding)//GO:0005085(guanyl-nucleotide exchange factor activity)	GO:0048013(ephrin receptor signaling pathway)//GO:0097190(apoptotic signaling pathway)//GO:1900026(positive regulation of substrate adhesion-dependent cell spreading)//GO:0048011(neurotrophin TRK receptor signaling pathway)//GO:2000394(positive regulation of lamellipodium morphogenesis)//GO:0048041(focal adhesion assembly)//GO:0060124(positive regulation of growth hormone secretion)//GO:0042059(n…
ENST00000423057	DOCK4	408	2.49688e-09	1.66043e-07	up	hsa04015(Rap1 signaling pathway)	GO:0005886(plasma membrane)//GO:0032420(stereocilium)//GO:0016020(membrane)//GO:0005829(cytosol)//GO:0005622(intracellular)//GO:0032421(stereocilium bundle)	GO:0030165(PDZ domain binding)//GO:0030971(receptor tyrosine kinase binding)//GO:0017124(SH3 domain binding)//GO:0005096(GTPase activator activity)//GO:0048365(Rac GTPase binding)//GO:0005085(guanyl-nucleotide exchange factor activity)//GO:0005515(protein binding)	GO:0014911(positive regulation of smooth muscle cell migration)//GO:0060326(cell chemotaxis)//GO:1904694(negative regulation of vascular smooth muscle contraction)//GO:0007264(small GTPase mediated signal transduction)//GO:0043547(positive regulation of GTPase activity)
ENST00000295408	MERTK	2.01871	3.87039e-11	7.56274e-09	up	NA	GO:0005886(plasma membrane)//GO:0005887(integral component of plasma membrane)//GO:0016028(rhabdomere)//GO:0016021(integral component of membrane)//GO:0001750(photoreceptor outer segment)//GO:0005615(extracellular space)//GO:0005737(cytoplasm)	GO:0005524(ATP binding)//GO:0004672(protein kinase activity)//GO:0004713(protein tyrosine kinase activity)//GO:0005515(protein binding)//GO:0004714(transmembrane receptor protein tyrosine kinase activity)	GO:0051250(negative regulation of lymphocyte activation)//GO:0030168(platelet activation)//GO:0050766(positive regulation of phagocytosis)//GO:0007267(cell-cell signaling)//GO:0018108(peptidyl-tyrosine phosphorylation)//GO:0043277(apoptotic cell clearance)//GO:0006468(protein phosphorylation)//GO:0007596(blood coagulation)//GO:0007283(spermatogenesis)//GO:0043491(protein kinase B signaling)//GO:0…
ENST00000327581	NT5DC4	2.15924	2.42941e-11	5.42651e-09	up	NA	NA	GO:0046872(metal ion binding)//GO:0008253(5'-nucleotidase activity)	GO:0016311(dephosphorylation)
ENST00000312814	TMEM168	14.3907	1.45793e-12	7.61858e-10	up	NA	GO:0030133(transport vesicle)//GO:0016021(integral component of membrane)	NA	NA
ENST00000312814	TMEM168	1083.4	8.11065e-09	4.62567e-07	up	NA	GO:0030133(transport vesicle)//GO:0016021(integral component of membrane)	NA	NA
ENST00000375630	ATP11A	5.94749	1.92087e-09	1.33151e-07	up	NA	GO:0016021(integral component of membrane)//GO:0055037(recycling endosome)//GO:0016020(membrane)//GO:0005886(plasma membrane)//GO:0005765(lysosomal membrane)//GO:0043231(intracellular membrane-bounded organelle)//GO:0005783(endoplasmic reticulum)//GO:0005769(early endosome)	GO:0005524(ATP binding)//GO:0005515(protein binding)//GO:0000287(magnesium ion binding)//GO:0004012(phospholipid-translocating ATPase activity)	GO:0008152(metabolic process)//GO:0045332(phospholipid translocation)
ENST00000393020	TTC12	7.12118	1.61132e-08	8.57406e-07	up	NA	GO:0005813(centrosome)	GO:0005515(protein binding)	NA
ENST00000332556	LAMP1	2.28694	2.7368e-06	8.21194e-05	up	hsa04142(Lysosome)//hsa04145(Phagosome)//hsa05152(Tuberculosis)	GO:0005764(lysosome)//GO:0005887(integral component of plasma membrane)//GO:0005886(plasma membrane)//GO:0009897(external side of plasma membrane)//GO:0016020(membrane)//GO:0030425(dendrite)//GO:0048471(perinuclear region of cytoplasm)//GO:0005770(late endosome)//GO:0005765(lysosomal membrane)//GO:0010008(endosome membrane)//GO:0008021(synaptic vesicle)//GO:0070062(extracellular exosome)//GO:0042…	GO:0001618(virus receptor activity)//GO:0019899(enzyme binding)//GO:0005515(protein binding)//GO:0019904(protein domain specific binding)	GO:0048102(autophagic cell death)//GO:0043323(positive regulation of natural killer cell degranulation)//GO:0072594(establishment of protein localization to organelle)//GO:1902513(regulation of organelle transport along microtubule)//GO:0045954(positive regulation of natural killer cell mediated cytotoxicity)//GO:0008626(granzyme-mediated apoptotic signaling pathway)//GO:0050821(protein stabiliza…
ENST00000314756	TTC12	9.928	3.21923e-08	1.60517e-06	up	NA	GO:0005813(centrosome)	GO:0005515(protein binding)	NA
ENST00000332592	DCUN1D2	2.42985	1.24651e-10	1.6242e-08	up	NA	GO:0000151(ubiquitin ligase complex)	GO:0032182(ubiquitin-like protein binding)//GO:0031624(ubiquitin conjugating enzyme binding)//GO:0097602(cullin family protein binding)	GO:0045116(protein neddylation)//GO:0051443(positive regulation of ubiquitin-protein transferase activity)
ENST00000296402	CAMK2D	2.04193	9.48358e-11	1.34929e-08	up	hsa04012(ErbB signaling pathway)//hsa04020(Calcium signaling pathway)//hsa04024(cAMP signaling pathway)//hsa04066(HIF-1 signaling pathway)//hsa04114(Oocyte meiosis)//hsa04261(Adrenergic signaling in cardiomyocytes)//hsa04310(Wnt signaling pathway)//hsa04713(Circadian entrainment)//hsa04720(Long-term potentiation)//hsa04722(Neurotrophin signaling pathway)//hsa04725(Cholinergic synapse)//hsa04728(D…	GO:0005886(plasma membrane)//GO:0034704(calcium channel complex)//GO:0031594(neuromuscular junction)//GO:0014704(intercalated disc)//GO:0048471(perinuclear region of cytoplasm)//GO:0005829(cytosol)//GO:0033017(sarcoplasmic reticulum membrane)//GO:0030315(T-tubule)//GO:0043194(axon initial segment)//GO:0030666(endocytic vesicle membrane)//GO:0016020(membrane)//GO:0005654(nucleoplasm)//GO:0005634(n…	GO:0050998(nitric-oxide synthase binding)//GO:0004674(protein serine/threonine kinase activity)//GO:0042803(protein homodimerization activity)//GO:0005524(ATP binding)//GO:0005516(calmodulin binding)//GO:0004683(calmodulin-dependent protein kinase activity)//GO:0044325(ion channel binding)//GO:0031432(titin binding)//GO:0005515(protein binding)//GO:0019871(sodium channel inhibitor activity)	GO:0055119(relaxation of cardiac muscle)//GO:0010649(regulation of cell communication by electrical coupling)//GO:2000650(negative regulation of sodium ion transmembrane transporter activity)//GO:0098901(regulation of cardiac muscle cell action potential)//GO:1901725(regulation of histone deacetylase activity)//GO:1902514(regulation of generation of L-type calcium current)//GO:0048011(neurotrophi…
ENST00000357258	ZBTB20	4.17742	9.0364e-06	0.000230992	up	NA	GO:0005654(nucleoplasm)//GO:0005634(nucleus)	GO:0046872(metal ion binding)//GO:0003677(DNA binding)//GO:0001078(transcriptional repressor activity, RNA polymerase II core promoter proximal region sequence-specific binding)	GO:0032728(positive regulation of interferon-beta production)//GO:0006351(transcription, DNA-templated)//GO:0032760(positive regulation of tumor necrosis factor production)//GO:0000122(negative regulation of transcription from RNA polymerase II promoter)//GO:0032755(positive regulation of interleukin-6 production)
ENST00000341037	TNC	3.96512	2.32016e-10	2.47867e-08	up	hsa04151(PI3K-Akt signaling pathway)//hsa04510(Focal adhesion)//hsa04512(ECM-receptor interaction)//hsa05206(MicroRNAs in cancer)	GO:0005604(basement membrane)//GO:0005576(extracellular region)//GO:0016020(membrane)//GO:0005614(interstitial matrix)//GO:0031012(extracellular matrix)//GO:0005615(extracellular space)//GO:0005925(focal adhesion)	GO:0045545(syndecan binding)	GO:0060739(mesenchymal-epithelial cell signaling involved in prostate gland development)//GO:0008284(positive regulation of cell proliferation)//GO:0007162(negative regulation of cell adhesion)//GO:0030198(extracellular matrix organization)//GO:0010628(positive regulation of gene expression)//GO:0014012(peripheral nervous system axon regeneration)//GO:0007155(cell adhesion)//GO:0071305(cellular r…
ENST00000341037	TNC	4.29474	1.61221e-09	1.14352e-07	up	hsa04151(PI3K-Akt signaling pathway)//hsa04510(Focal adhesion)//hsa04512(ECM-receptor interaction)//hsa05206(MicroRNAs in cancer)	GO:0005604(basement membrane)//GO:0005576(extracellular region)//GO:0016020(membrane)//GO:0005614(interstitial matrix)//GO:0031012(extracellular matrix)//GO:0005615(extracellular space)//GO:0005925(focal adhesion)	GO:0045545(syndecan binding)	GO:0060739(mesenchymal-epithelial cell signaling involved in prostate gland development)//GO:0008284(positive regulation of cell proliferation)//GO:0007162(negative regulation of cell adhesion)//GO:0030198(extracellular matrix organization)//GO:0010628(positive regulation of gene expression)//GO:0014012(peripheral nervous system axon regeneration)//GO:0007155(cell adhesion)//GO:0071305(cellular r…
ENST00000341037	TNC	4.2784	3.34876e-08	1.66445e-06	up	hsa04151(PI3K-Akt signaling pathway)//hsa04510(Focal adhesion)//hsa04512(ECM-receptor interaction)//hsa05206(MicroRNAs in cancer)	GO:0005604(basement membrane)//GO:0005576(extracellular region)//GO:0016020(membrane)//GO:0005614(interstitial matrix)//GO:0031012(extracellular matrix)//GO:0005615(extracellular space)//GO:0005925(focal adhesion)	GO:0045545(syndecan binding)	GO:0060739(mesenchymal-epithelial cell signaling involved in prostate gland development)//GO:0008284(positive regulation of cell proliferation)//GO:0007162(negative regulation of cell adhesion)//GO:0030198(extracellular matrix organization)//GO:0010628(positive regulation of gene expression)//GO:0014012(peripheral nervous system axon regeneration)//GO:0007155(cell adhesion)//GO:0071305(cellular r…
ENST00000341037	TNC	14.0794	1.74587e-09	1.2241e-07	up	hsa04151(PI3K-Akt signaling pathway)//hsa04510(Focal adhesion)//hsa04512(ECM-receptor interaction)//hsa05206(MicroRNAs in cancer)	GO:0005604(basement membrane)//GO:0005576(extracellular region)//GO:0016020(membrane)//GO:0005614(interstitial matrix)//GO:0031012(extracellular matrix)//GO:0005615(extracellular space)//GO:0005925(focal adhesion)	GO:0045545(syndecan binding)	GO:0060739(mesenchymal-epithelial cell signaling involved in prostate gland development)//GO:0008284(positive regulation of cell proliferation)//GO:0007162(negative regulation of cell adhesion)//GO:0030198(extracellular matrix organization)//GO:0010628(positive regulation of gene expression)//GO:0014012(peripheral nervous system axon regeneration)//GO:0007155(cell adhesion)//GO:0071305(cellular r…
ENST00000341037	TNC	15.1542	9.55845e-09	5.35725e-07	up	hsa04151(PI3K-Akt signaling pathway)//hsa04510(Focal adhesion)//hsa04512(ECM-receptor interaction)//hsa05206(MicroRNAs in cancer)	GO:0005604(basement membrane)//GO:0005576(extracellular region)//GO:0016020(membrane)//GO:0005614(interstitial matrix)//GO:0031012(extracellular matrix)//GO:0005615(extracellular space)//GO:0005925(focal adhesion)	GO:0045545(syndecan binding)	GO:0060739(mesenchymal-epithelial cell signaling involved in prostate gland development)//GO:0008284(positive regulation of cell proliferation)//GO:0007162(negative regulation of cell adhesion)//GO:0030198(extracellular matrix organization)//GO:0010628(positive regulation of gene expression)//GO:0014012(peripheral nervous system axon regeneration)//GO:0007155(cell adhesion)//GO:0071305(cellular r…
ENST00000341037	TNC	4.09882	2.26827e-11	5.16643e-09	up	hsa04151(PI3K-Akt signaling pathway)//hsa04510(Focal adhesion)//hsa04512(ECM-receptor interaction)//hsa05206(MicroRNAs in cancer)	GO:0005604(basement membrane)//GO:0005576(extracellular region)//GO:0016020(membrane)//GO:0005614(interstitial matrix)//GO:0031012(extracellular matrix)//GO:0005615(extracellular space)//GO:0005925(focal adhesion)	GO:0045545(syndecan binding)	GO:0060739(mesenchymal-epithelial cell signaling involved in prostate gland development)//GO:0008284(positive regulation of cell proliferation)//GO:0007162(negative regulation of cell adhesion)//GO:0030198(extracellular matrix organization)//GO:0010628(positive regulation of gene expression)//GO:0014012(peripheral nervous system axon regeneration)//GO:0007155(cell adhesion)//GO:0071305(cellular r…
ENST00000341037	TNC	4.11344	2.13051e-08	1.10205e-06	up	hsa04151(PI3K-Akt signaling pathway)//hsa04510(Focal adhesion)//hsa04512(ECM-receptor interaction)//hsa05206(MicroRNAs in cancer)	GO:0005604(basement membrane)//GO:0005576(extracellular region)//GO:0016020(membrane)//GO:0005614(interstitial matrix)//GO:0031012(extracellular matrix)//GO:0005615(extracellular space)//GO:0005925(focal adhesion)	GO:0045545(syndecan binding)	GO:0060739(mesenchymal-epithelial cell signaling involved in prostate gland development)//GO:0008284(positive regulation of cell proliferation)//GO:0007162(negative regulation of cell adhesion)//GO:0030198(extracellular matrix organization)//GO:0010628(positive regulation of gene expression)//GO:0014012(peripheral nervous system axon regeneration)//GO:0007155(cell adhesion)//GO:0071305(cellular r…
ENST00000341037	TNC	3.85395	2.5158e-08	1.28489e-06	up	hsa04151(PI3K-Akt signaling pathway)//hsa04510(Focal adhesion)//hsa04512(ECM-receptor interaction)//hsa05206(MicroRNAs in cancer)	GO:0005604(basement membrane)//GO:0005576(extracellular region)//GO:0016020(membrane)//GO:0005614(interstitial matrix)//GO:0031012(extracellular matrix)//GO:0005615(extracellular space)//GO:0005925(focal adhesion)	GO:0045545(syndecan binding)	GO:0060739(mesenchymal-epithelial cell signaling involved in prostate gland development)//GO:0008284(positive regulation of cell proliferation)//GO:0007162(negative regulation of cell adhesion)//GO:0030198(extracellular matrix organization)//GO:0010628(positive regulation of gene expression)//GO:0014012(peripheral nervous system axon regeneration)//GO:0007155(cell adhesion)//GO:0071305(cellular r…
ENST00000341037	TNC	6.24583	1.0857e-07	4.88357e-06	up	hsa04151(PI3K-Akt signaling pathway)//hsa04510(Focal adhesion)//hsa04512(ECM-receptor interaction)//hsa05206(MicroRNAs in cancer)	GO:0005604(basement membrane)//GO:0005576(extracellular region)//GO:0016020(membrane)//GO:0005614(interstitial matrix)//GO:0031012(extracellular matrix)//GO:0005615(extracellular space)//GO:0005925(focal adhesion)	GO:0045545(syndecan binding)	GO:0060739(mesenchymal-epithelial cell signaling involved in prostate gland development)//GO:0008284(positive regulation of cell proliferation)//GO:0007162(negative regulation of cell adhesion)//GO:0030198(extracellular matrix organization)//GO:0010628(positive regulation of gene expression)//GO:0014012(peripheral nervous system axon regeneration)//GO:0007155(cell adhesion)//GO:0071305(cellular r…
ENST00000341037	TNC	48.8198	3.74949e-09	2.34369e-07	up	hsa04151(PI3K-Akt signaling pathway)//hsa04510(Focal adhesion)//hsa04512(ECM-receptor interaction)//hsa05206(MicroRNAs in cancer)	GO:0005604(basement membrane)//GO:0005576(extracellular region)//GO:0016020(membrane)//GO:0005614(interstitial matrix)//GO:0031012(extracellular matrix)//GO:0005615(extracellular space)//GO:0005925(focal adhesion)	GO:0045545(syndecan binding)	GO:0060739(mesenchymal-epithelial cell signaling involved in prostate gland development)//GO:0008284(positive regulation of cell proliferation)//GO:0007162(negative regulation of cell adhesion)//GO:0030198(extracellular matrix organization)//GO:0010628(positive regulation of gene expression)//GO:0014012(peripheral nervous system axon regeneration)//GO:0007155(cell adhesion)//GO:0071305(cellular r…
ENST00000341037	TNC	6.36439	5.92427e-08	2.81329e-06	up	hsa04151(PI3K-Akt signaling pathway)//hsa04510(Focal adhesion)//hsa04512(ECM-receptor interaction)//hsa05206(MicroRNAs in cancer)	GO:0005604(basement membrane)//GO:0005576(extracellular region)//GO:0016020(membrane)//GO:0005614(interstitial matrix)//GO:0031012(extracellular matrix)//GO:0005615(extracellular space)//GO:0005925(focal adhesion)	GO:0045545(syndecan binding)	GO:0060739(mesenchymal-epithelial cell signaling involved in prostate gland development)//GO:0008284(positive regulation of cell proliferation)//GO:0007162(negative regulation of cell adhesion)//GO:0030198(extracellular matrix organization)//GO:0010628(positive regulation of gene expression)//GO:0014012(peripheral nervous system axon regeneration)//GO:0007155(cell adhesion)//GO:0071305(cellular r…
ENST00000341037	TNC	5.07598	2.8368e-11	6.02266e-09	up	hsa04151(PI3K-Akt signaling pathway)//hsa04510(Focal adhesion)//hsa04512(ECM-receptor interaction)//hsa05206(MicroRNAs in cancer)	GO:0005604(basement membrane)//GO:0005576(extracellular region)//GO:0016020(membrane)//GO:0005614(interstitial matrix)//GO:0031012(extracellular matrix)//GO:0005615(extracellular space)//GO:0005925(focal adhesion)	GO:0045545(syndecan binding)	GO:0060739(mesenchymal-epithelial cell signaling involved in prostate gland development)//GO:0008284(positive regulation of cell proliferation)//GO:0007162(negative regulation of cell adhesion)//GO:0030198(extracellular matrix organization)//GO:0010628(positive regulation of gene expression)//GO:0014012(peripheral nervous system axon regeneration)//GO:0007155(cell adhesion)//GO:0071305(cellular r…
ENST00000350763	TNC	6.00452	3.96023e-08	1.94368e-06	up	hsa04151(PI3K-Akt signaling pathway)//hsa04510(Focal adhesion)//hsa04512(ECM-receptor interaction)//hsa05206(MicroRNAs in cancer)	GO:0005604(basement membrane)//GO:0005576(extracellular region)//GO:0016020(membrane)//GO:0005614(interstitial matrix)//GO:0031012(extracellular matrix)//GO:0005615(extracellular space)//GO:0005925(focal adhesion)	GO:0045545(syndecan binding)	GO:0060739(mesenchymal-epithelial cell signaling involved in prostate gland development)//GO:0008284(positive regulation of cell proliferation)//GO:0007162(negative regulation of cell adhesion)//GO:0030198(extracellular matrix organization)//GO:0010628(positive regulation of gene expression)//GO:0014012(peripheral nervous system axon regeneration)//GO:0007155(cell adhesion)//GO:0071305(cellular r…
ENST00000341037	TNC	3.55584	2.828e-11	6.01418e-09	up	hsa04151(PI3K-Akt signaling pathway)//hsa04510(Focal adhesion)//hsa04512(ECM-receptor interaction)//hsa05206(MicroRNAs in cancer)	GO:0005604(basement membrane)//GO:0005576(extracellular region)//GO:0016020(membrane)//GO:0005614(interstitial matrix)//GO:0031012(extracellular matrix)//GO:0005615(extracellular space)//GO:0005925(focal adhesion)	GO:0045545(syndecan binding)	GO:0060739(mesenchymal-epithelial cell signaling involved in prostate gland development)//GO:0008284(positive regulation of cell proliferation)//GO:0007162(negative regulation of cell adhesion)//GO:0030198(extracellular matrix organization)//GO:0010628(positive regulation of gene expression)//GO:0014012(peripheral nervous system axon regeneration)//GO:0007155(cell adhesion)//GO:0071305(cellular r…
ENST00000341037	TNC	4.66408	2.12082e-08	1.09726e-06	up	hsa04151(PI3K-Akt signaling pathway)//hsa04510(Focal adhesion)//hsa04512(ECM-receptor interaction)//hsa05206(MicroRNAs in cancer)	GO:0005604(basement membrane)//GO:0005576(extracellular region)//GO:0016020(membrane)//GO:0005614(interstitial matrix)//GO:0031012(extracellular matrix)//GO:0005615(extracellular space)//GO:0005925(focal adhesion)	GO:0045545(syndecan binding)	GO:0060739(mesenchymal-epithelial cell signaling involved in prostate gland development)//GO:0008284(positive regulation of cell proliferation)//GO:0007162(negative regulation of cell adhesion)//GO:0030198(extracellular matrix organization)//GO:0010628(positive regulation of gene expression)//GO:0014012(peripheral nervous system axon regeneration)//GO:0007155(cell adhesion)//GO:0071305(cellular r…
ENST00000341037	TNC	6.39818	2.54797e-08	1.29893e-06	up	hsa04151(PI3K-Akt signaling pathway)//hsa04510(Focal adhesion)//hsa04512(ECM-receptor interaction)//hsa05206(MicroRNAs in cancer)	GO:0005604(basement membrane)//GO:0005576(extracellular region)//GO:0016020(membrane)//GO:0005614(interstitial matrix)//GO:0031012(extracellular matrix)//GO:0005615(extracellular space)//GO:0005925(focal adhesion)	GO:0045545(syndecan binding)	GO:0060739(mesenchymal-epithelial cell signaling involved in prostate gland development)//GO:0008284(positive regulation of cell proliferation)//GO:0007162(negative regulation of cell adhesion)//GO:0030198(extracellular matrix organization)//GO:0010628(positive regulation of gene expression)//GO:0014012(peripheral nervous system axon regeneration)//GO:0007155(cell adhesion)//GO:0071305(cellular r…
ENST00000350763	TNC	5.08673	3.86663e-08	1.89923e-06	up	hsa04151(PI3K-Akt signaling pathway)//hsa04510(Focal adhesion)//hsa04512(ECM-receptor interaction)//hsa05206(MicroRNAs in cancer)	GO:0005604(basement membrane)//GO:0005576(extracellular region)//GO:0016020(membrane)//GO:0005614(interstitial matrix)//GO:0031012(extracellular matrix)//GO:0005615(extracellular space)//GO:0005925(focal adhesion)	GO:0045545(syndecan binding)	GO:0060739(mesenchymal-epithelial cell signaling involved in prostate gland development)//GO:0008284(positive regulation of cell proliferation)//GO:0007162(negative regulation of cell adhesion)//GO:0030198(extracellular matrix organization)//GO:0010628(positive regulation of gene expression)//GO:0014012(peripheral nervous system axon regeneration)//GO:0007155(cell adhesion)//GO:0071305(cellular r…
ENST00000341037	TNC	4.34521	1.0591e-09	8.05288e-08	up	hsa04151(PI3K-Akt signaling pathway)//hsa04510(Focal adhesion)//hsa04512(ECM-receptor interaction)//hsa05206(MicroRNAs in cancer)	GO:0005604(basement membrane)//GO:0005576(extracellular region)//GO:0016020(membrane)//GO:0005614(interstitial matrix)//GO:0031012(extracellular matrix)//GO:0005615(extracellular space)//GO:0005925(focal adhesion)	GO:0045545(syndecan binding)	GO:0060739(mesenchymal-epithelial cell signaling involved in prostate gland development)//GO:0008284(positive regulation of cell proliferation)//GO:0007162(negative regulation of cell adhesion)//GO:0030198(extracellular matrix organization)//GO:0010628(positive regulation of gene expression)//GO:0014012(peripheral nervous system axon regeneration)//GO:0007155(cell adhesion)//GO:0071305(cellular r…
ENST00000341037	TNC	3.3771	1.57865e-07	6.80348e-06	up	hsa04151(PI3K-Akt signaling pathway)//hsa04510(Focal adhesion)//hsa04512(ECM-receptor interaction)//hsa05206(MicroRNAs in cancer)	GO:0005604(basement membrane)//GO:0005576(extracellular region)//GO:0016020(membrane)//GO:0005614(interstitial matrix)//GO:0031012(extracellular matrix)//GO:0005615(extracellular space)//GO:0005925(focal adhesion)	GO:0045545(syndecan binding)	GO:0060739(mesenchymal-epithelial cell signaling involved in prostate gland development)//GO:0008284(positive regulation of cell proliferation)//GO:0007162(negative regulation of cell adhesion)//GO:0030198(extracellular matrix organization)//GO:0010628(positive regulation of gene expression)//GO:0014012(peripheral nervous system axon regeneration)//GO:0007155(cell adhesion)//GO:0071305(cellular r…
ENST00000341037	TNC	3.24265	5.40703e-07	2.03736e-05	up	hsa04151(PI3K-Akt signaling pathway)//hsa04510(Focal adhesion)//hsa04512(ECM-receptor interaction)//hsa05206(MicroRNAs in cancer)	GO:0005604(basement membrane)//GO:0005576(extracellular region)//GO:0016020(membrane)//GO:0005614(interstitial matrix)//GO:0031012(extracellular matrix)//GO:0005615(extracellular space)//GO:0005925(focal adhesion)	GO:0045545(syndecan binding)	GO:0060739(mesenchymal-epithelial cell signaling involved in prostate gland development)//GO:0008284(positive regulation of cell proliferation)//GO:0007162(negative regulation of cell adhesion)//GO:0030198(extracellular matrix organization)//GO:0010628(positive regulation of gene expression)//GO:0014012(peripheral nervous system axon regeneration)//GO:0007155(cell adhesion)//GO:0071305(cellular r…
ENST00000341037	TNC	6.08322	8.24176e-08	3.80552e-06	up	hsa04151(PI3K-Akt signaling pathway)//hsa04510(Focal adhesion)//hsa04512(ECM-receptor interaction)//hsa05206(MicroRNAs in cancer)	GO:0005604(basement membrane)//GO:0005576(extracellular region)//GO:0016020(membrane)//GO:0005614(interstitial matrix)//GO:0031012(extracellular matrix)//GO:0005615(extracellular space)//GO:0005925(focal adhesion)	GO:0045545(syndecan binding)	GO:0060739(mesenchymal-epithelial cell signaling involved in prostate gland development)//GO:0008284(positive regulation of cell proliferation)//GO:0007162(negative regulation of cell adhesion)//GO:0030198(extracellular matrix organization)//GO:0010628(positive regulation of gene expression)//GO:0014012(peripheral nervous system axon regeneration)//GO:0007155(cell adhesion)//GO:0071305(cellular r…
ENST00000341037	TNC	8.42733	7.37662e-12	2.35461e-09	up	hsa04151(PI3K-Akt signaling pathway)//hsa04510(Focal adhesion)//hsa04512(ECM-receptor interaction)//hsa05206(MicroRNAs in cancer)	GO:0005604(basement membrane)//GO:0005576(extracellular region)//GO:0016020(membrane)//GO:0005614(interstitial matrix)//GO:0031012(extracellular matrix)//GO:0005615(extracellular space)//GO:0005925(focal adhesion)	GO:0045545(syndecan binding)	GO:0060739(mesenchymal-epithelial cell signaling involved in prostate gland development)//GO:0008284(positive regulation of cell proliferation)//GO:0007162(negative regulation of cell adhesion)//GO:0030198(extracellular matrix organization)//GO:0010628(positive regulation of gene expression)//GO:0014012(peripheral nervous system axon regeneration)//GO:0007155(cell adhesion)//GO:0071305(cellular r…
ENST00000341037	TNC	3.21198	7.6835e-11	1.20967e-08	up	hsa04151(PI3K-Akt signaling pathway)//hsa04510(Focal adhesion)//hsa04512(ECM-receptor interaction)//hsa05206(MicroRNAs in cancer)	GO:0005604(basement membrane)//GO:0005576(extracellular region)//GO:0016020(membrane)//GO:0005614(interstitial matrix)//GO:0031012(extracellular matrix)//GO:0005615(extracellular space)//GO:0005925(focal adhesion)	GO:0045545(syndecan binding)	GO:0060739(mesenchymal-epithelial cell signaling involved in prostate gland development)//GO:0008284(positive regulation of cell proliferation)//GO:0007162(negative regulation of cell adhesion)//GO:0030198(extracellular matrix organization)//GO:0010628(positive regulation of gene expression)//GO:0014012(peripheral nervous system axon regeneration)//GO:0007155(cell adhesion)//GO:0071305(cellular r…
ENST00000341037	TNC	4.17115	2.16864e-08	1.11969e-06	up	hsa04151(PI3K-Akt signaling pathway)//hsa04510(Focal adhesion)//hsa04512(ECM-receptor interaction)//hsa05206(MicroRNAs in cancer)	GO:0005604(basement membrane)//GO:0005576(extracellular region)//GO:0016020(membrane)//GO:0005614(interstitial matrix)//GO:0031012(extracellular matrix)//GO:0005615(extracellular space)//GO:0005925(focal adhesion)	GO:0045545(syndecan binding)	GO:0060739(mesenchymal-epithelial cell signaling involved in prostate gland development)//GO:0008284(positive regulation of cell proliferation)//GO:0007162(negative regulation of cell adhesion)//GO:0030198(extracellular matrix organization)//GO:0010628(positive regulation of gene expression)//GO:0014012(peripheral nervous system axon regeneration)//GO:0007155(cell adhesion)//GO:0071305(cellular r…
ENST00000350763	TNC	4.20489	1.47291e-10	1.79494e-08	up	hsa04151(PI3K-Akt signaling pathway)//hsa04510(Focal adhesion)//hsa04512(ECM-receptor interaction)//hsa05206(MicroRNAs in cancer)	GO:0005604(basement membrane)//GO:0005576(extracellular region)//GO:0016020(membrane)//GO:0005614(interstitial matrix)//GO:0031012(extracellular matrix)//GO:0005615(extracellular space)//GO:0005925(focal adhesion)	GO:0045545(syndecan binding)	GO:0060739(mesenchymal-epithelial cell signaling involved in prostate gland development)//GO:0008284(positive regulation of cell proliferation)//GO:0007162(negative regulation of cell adhesion)//GO:0030198(extracellular matrix organization)//GO:0010628(positive regulation of gene expression)//GO:0014012(peripheral nervous system axon regeneration)//GO:0007155(cell adhesion)//GO:0071305(cellular r…
ENST00000350763	TNC	4.14732	4.55697e-08	2.21398e-06	up	hsa04151(PI3K-Akt signaling pathway)//hsa04510(Focal adhesion)//hsa04512(ECM-receptor interaction)//hsa05206(MicroRNAs in cancer)	GO:0005604(basement membrane)//GO:0005576(extracellular region)//GO:0016020(membrane)//GO:0005614(interstitial matrix)//GO:0031012(extracellular matrix)//GO:0005615(extracellular space)//GO:0005925(focal adhesion)	GO:0045545(syndecan binding)	GO:0060739(mesenchymal-epithelial cell signaling involved in prostate gland development)//GO:0008284(positive regulation of cell proliferation)//GO:0007162(negative regulation of cell adhesion)//GO:0030198(extracellular matrix organization)//GO:0010628(positive regulation of gene expression)//GO:0014012(peripheral nervous system axon regeneration)//GO:0007155(cell adhesion)//GO:0071305(cellular r…
ENST00000413553	SIK3	2.35866	1.16586e-09	8.71156e-08	up	NA	GO:0005737(cytoplasm)	GO:0004672(protein kinase activity)//GO:0005524(ATP binding)//GO:0000287(magnesium ion binding)//GO:0005515(protein binding)//GO:0004674(protein serine/threonine kinase activity)	GO:0032880(regulation of protein localization)//GO:0001958(endochondral ossification)//GO:0035264(multicellular organism growth)//GO:0006468(protein phosphorylation)//GO:0060351(cartilage development involved in endochondral bone morphogenesis)//GO:0035108(limb morphogenesis)
ENST00000378279	AARD	4.21009	1.47092e-07	6.38666e-06	up	NA	NA	NA	GO:0030324(lung development)
ENST00000309909	FBXW8	1238.3	1.62123e-08	8.61581e-07	up	hsa04120(Ubiquitin mediated proteolysis)	GO:0048471(perinuclear region of cytoplasm)//GO:0005794(Golgi apparatus)//GO:1990393(3M complex)//GO:0031467(Cul7-RING ubiquitin ligase complex)//GO:0019005(SCF ubiquitin ligase complex)//GO:0005737(cytoplasm)	GO:0004842(ubiquitin-protein transferase activity)//GO:0005515(protein binding)	GO:0008283(cell proliferation)//GO:0016567(protein ubiquitination)//GO:0060716(labyrinthine layer blood vessel development)//GO:0060712(spongiotrophoblast layer development)//GO:0007030(Golgi organization)//GO:0050775(positive regulation of dendrite morphogenesis)
ENST00000309909	FBXW8	11.6754	6.52993e-12	2.14447e-09	up	hsa04120(Ubiquitin mediated proteolysis)	GO:0048471(perinuclear region of cytoplasm)//GO:0005794(Golgi apparatus)//GO:1990393(3M complex)//GO:0031467(Cul7-RING ubiquitin ligase complex)//GO:0019005(SCF ubiquitin ligase complex)//GO:0005737(cytoplasm)	GO:0004842(ubiquitin-protein transferase activity)//GO:0005515(protein binding)	GO:0008283(cell proliferation)//GO:0016567(protein ubiquitination)//GO:0060716(labyrinthine layer blood vessel development)//GO:0060712(spongiotrophoblast layer development)//GO:0007030(Golgi organization)//GO:0050775(positive regulation of dendrite morphogenesis)
ENST00000263239	DDX18	4.13016	3.80142e-06	0.000109044	up	NA	GO:0005730(nucleolus)//GO:0016020(membrane)	GO:0005524(ATP binding)//GO:0044822(poly(A) RNA binding)//GO:0003676(nucleic acid binding)//GO:0005515(protein binding)//GO:0004004(ATP-dependent RNA helicase activity)	GO:0010501(RNA secondary structure unwinding)
ENST00000304778	LONRF3	6.42415	2.79386e-08	1.41106e-06	up	NA	NA	GO:0004176(ATP-dependent peptidase activity)//GO:0008270(zinc ion binding)//GO:0005515(protein binding)	GO:0006508(proteolysis)
ENST00000466984	TIMMDC1	935.5	2.91503e-09	1.8898e-07	up	NA	GO:0005654(nucleoplasm)//GO:0016021(integral component of membrane)//GO:0005739(mitochondrion)//GO:0005743(mitochondrial inner membrane)	GO:0005515(protein binding)	GO:0032981(mitochondrial respiratory chain complex I assembly)//GO:0022904(respiratory electron transport chain)//GO:0044281(small molecule metabolic process)//GO:0044237(cellular metabolic process)
ENST00000494664	TIMMDC1	5851.4	1.03205e-07	4.67312e-06	up	NA	GO:0005654(nucleoplasm)//GO:0016021(integral component of membrane)//GO:0005739(mitochondrion)//GO:0005743(mitochondrial inner membrane)	GO:0005515(protein binding)	GO:0032981(mitochondrial respiratory chain complex I assembly)//GO:0022904(respiratory electron transport chain)//GO:0044281(small molecule metabolic process)//GO:0044237(cellular metabolic process)
ENST00000314475	TMEM136	964.7	4.20374e-09	2.58676e-07	up	NA	GO:0016021(integral component of membrane)	NA	NA
ENST00000609741	NBPF26	8.89732	5.26861e-08	2.52541e-06	up	NA	GO:0005737(cytoplasm)	NA	NA
ENST00000373887	TRAF1	3.23694	6.92905e-11	1.1299e-08	up	hsa04064(NF-kappa B signaling pathway)//hsa04210(Apoptosis)//hsa04668(TNF signaling pathway)//hsa05168(Herpes simplex infection)//hsa05169(Epstein-Barr virus infection)//hsa05200(Pathways in cancer)//hsa05202(Transcriptional misregulation in cancer)//hsa05203(Viral carcinogenesis)//hsa05222(Small cell lung cancer)	GO:0005737(cytoplasm)//GO:0005829(cytosol)	GO:0005515(protein binding)//GO:0008270(zinc ion binding)//GO:0005164(tumor necrosis factor receptor binding)//GO:0031625(ubiquitin protein ligase binding)//GO:0031996(thioesterase binding)	GO:2001236(regulation of extrinsic apoptotic signaling pathway)//GO:0010803(regulation of tumor necrosis factor-mediated signaling pathway)//GO:0007166(cell surface receptor signaling pathway)//GO:0006461(protein complex assembly)//GO:0033209(tumor necrosis factor-mediated signaling pathway)//GO:0006915(apoptotic process)//GO:0051092(positive regulation of NF-kappaB transcription factor activity)
ENST00000257570	OASL	4.15282	4.54477e-09	2.76842e-07	up	NA	GO:0005730(nucleolus)//GO:0016020(membrane)//GO:0005737(cytoplasm)//GO:0005829(cytosol)	GO:0046966(thyroid hormone receptor binding)//GO:0001730(2'-5'-oligoadenylate synthetase activity)//GO:0005524(ATP binding)//GO:0003725(double-stranded RNA binding)//GO:0044822(poly(A) RNA binding)//GO:0003677(DNA binding)	GO:0045071(negative regulation of viral genome replication)//GO:0008152(metabolic process)//GO:0060337(type I interferon signaling pathway)//GO:0060333(interferon-gamma-mediated signaling pathway)//GO:0019221(cytokine-mediated signaling pathway)//GO:0051607(defense response to virus)//GO:0009615(response to virus)
ENST00000543677	OASL	5.05855	3.85754e-10	3.58789e-08	up	NA	GO:0005730(nucleolus)//GO:0016020(membrane)//GO:0005737(cytoplasm)//GO:0005829(cytosol)	GO:0046966(thyroid hormone receptor binding)//GO:0001730(2'-5'-oligoadenylate synthetase activity)//GO:0005524(ATP binding)//GO:0003725(double-stranded RNA binding)//GO:0044822(poly(A) RNA binding)//GO:0003677(DNA binding)	GO:0045071(negative regulation of viral genome replication)//GO:0008152(metabolic process)//GO:0060337(type I interferon signaling pathway)//GO:0060333(interferon-gamma-mediated signaling pathway)//GO:0019221(cytokine-mediated signaling pathway)//GO:0051607(defense response to virus)//GO:0009615(response to virus)
ENST00000257570	OASL	5.26911	1.61654e-07	6.94525e-06	up	NA	GO:0005730(nucleolus)//GO:0016020(membrane)//GO:0005737(cytoplasm)//GO:0005829(cytosol)	GO:0046966(thyroid hormone receptor binding)//GO:0001730(2'-5'-oligoadenylate synthetase activity)//GO:0005524(ATP binding)//GO:0003725(double-stranded RNA binding)//GO:0044822(poly(A) RNA binding)//GO:0003677(DNA binding)	GO:0045071(negative regulation of viral genome replication)//GO:0008152(metabolic process)//GO:0060337(type I interferon signaling pathway)//GO:0060333(interferon-gamma-mediated signaling pathway)//GO:0019221(cytokine-mediated signaling pathway)//GO:0051607(defense response to virus)//GO:0009615(response to virus)
ENST00000257570	OASL	4.31233	2.06714e-07	8.66263e-06	up	NA	GO:0005730(nucleolus)//GO:0016020(membrane)//GO:0005737(cytoplasm)//GO:0005829(cytosol)	GO:0046966(thyroid hormone receptor binding)//GO:0001730(2'-5'-oligoadenylate synthetase activity)//GO:0005524(ATP binding)//GO:0003725(double-stranded RNA binding)//GO:0044822(poly(A) RNA binding)//GO:0003677(DNA binding)	GO:0045071(negative regulation of viral genome replication)//GO:0008152(metabolic process)//GO:0060337(type I interferon signaling pathway)//GO:0060333(interferon-gamma-mediated signaling pathway)//GO:0019221(cytokine-mediated signaling pathway)//GO:0051607(defense response to virus)//GO:0009615(response to virus)
ENST00000336553	FGFR2	2.10223	5.96903e-11	1.02055e-08	up	hsa04010(MAPK signaling pathway)//hsa04014(Ras signaling pathway)//hsa04015(Rap1 signaling pathway)//hsa04144(Endocytosis)//hsa04151(PI3K-Akt signaling pathway)//hsa04550(Signaling pathways regulating pluripotency of stem cells)//hsa04810(Regulation of actin cytoskeleton)//hsa05200(Pathways in cancer)//hsa05215(Prostate cancer)//hsa05230(Central carbon metabolism in cancer)	GO:0016021(integral component of membrane)//GO:0005887(integral component of plasma membrane)//GO:0005576(extracellular region)//GO:0009986(cell surface)//GO:0005938(cell cortex)//GO:0016020(membrane)//GO:0060076(excitatory synapse)//GO:0005794(Golgi apparatus)//GO:0005886(plasma membrane)//GO:0043231(intracellular membrane-bounded organelle)//GO:0016023(cytoplasmic, membrane-bounded vesicle)//GO…	GO:0004713(protein tyrosine kinase activity)//GO:0017134(fibroblast growth factor binding)//GO:0042803(protein homodimerization activity)//GO:0005524(ATP binding)//GO:0008201(heparin binding)//GO:0005007(fibroblast growth factor-activated receptor activity)//GO:0005515(protein binding)	GO:0060688(regulation of morphogenesis of a branching structure)//GO:0060529(squamous basal epithelial stem cell differentiation involved in prostate gland acinus development)//GO:0060442(branching involved in prostate gland morphogenesis)//GO:0030177(positive regulation of Wnt signaling pathway)//GO:0060523(prostate epithelial cord elongation)//GO:0035603(fibroblast growth factor receptor signal…
ENST00000449592	TMEM120B	2.12489	7.58473e-11	1.20159e-08	up	NA	GO:0005637(nuclear inner membrane)//GO:0016021(integral component of membrane)//GO:0005575(cellular_component)	GO:0003674(molecular_function)//GO:0005515(protein binding)	GO:0051291(protein heterooligomerization)//GO:0045444(fat cell differentiation)//GO:0008150(biological_process)
ENST00000260733	TACC2	112.532	1.09064e-09	8.25508e-08	up	NA	GO:0005730(nucleolus)//GO:0005634(nucleus)//GO:0015630(microtubule cytoskeleton)//GO:0005737(cytoplasm)//GO:0005815(microtubule organizing center)	GO:0035257(nuclear hormone receptor binding)//GO:0019904(protein domain specific binding)	GO:0030953(astral microtubule organization)//GO:0032886(regulation of microtubule-based process)//GO:0021987(cerebral cortex development)//GO:0008283(cell proliferation)//GO:0000226(microtubule cytoskeleton organization)//GO:0022027(interkinetic nuclear migration)//GO:0022008(neurogenesis)
ENST00000264501	KIAA1109	7.48052	4.13241e-07	1.60517e-05	up	NA	GO:0016020(membrane)//GO:0016021(integral component of membrane)//GO:0005634(nucleus)	GO:0005515(protein binding)	GO:0001558(regulation of cell growth)//GO:0030856(regulation of epithelial cell differentiation)
ENST00000261038	DIRC2	203.3	5.21905e-11	9.33899e-09	up	NA	GO:0005765(lysosomal membrane)//GO:0016021(integral component of membrane)	NA	GO:0006810(transport)
ENST00000261038	DIRC2	2356.8	2.10203e-11	4.89973e-09	up	NA	GO:0005765(lysosomal membrane)//GO:0016021(integral component of membrane)	NA	GO:0006810(transport)
ENST00000541424	ABCB9	3.32925	2.37934e-10	2.52573e-08	up	hsa02010(ABC transporters)//hsa04142(Lysosome)	GO:0016021(integral component of membrane)//GO:0030176(integral component of endoplasmic reticulum membrane)//GO:0005765(lysosomal membrane)//GO:0005783(endoplasmic reticulum)//GO:0005769(early endosome)//GO:0005764(lysosome)	GO:0042803(protein homodimerization activity)//GO:0005524(ATP binding)//GO:0022891(substrate-specific transmembrane transporter activity)//GO:0015440(peptide-transporting ATPase activity)//GO:0015421(oligopeptide-transporting ATPase activity)//GO:0005515(protein binding)	GO:0008152(metabolic process)//GO:0002481(antigen processing and presentation of exogenous protein antigen via MHC class Ib, TAP-dependent)//GO:0002489(antigen processing and presentation of endogenous peptide antigen via MHC class Ib via ER pathway, TAP-dependent)//GO:0002591(positive regulation of antigen processing and presentation of peptide antigen via MHC class I)//GO:0002474(antigen proces…
ENST00000357082	ZHX1-C8orf76	2.85708	1.19969e-06	4.03781e-05	up	NA	NA	NA	NA
ENST00000534943	ATP6V0A2	4.16339	1.89824e-10	2.15386e-08	up	hsa00190(Oxidative phosphorylation)//	GO:0016471(vacuolar proton-transporting V-type ATPase complex)//GO:0016021(integral component of membrane)//GO:0010008(endosome membrane)//GO:0000220(vacuolar proton-transporting V-type ATPase, V0 domain)//GO:0033179(proton-transporting V-type ATPase, V0 domain)//GO:0005886(plasma membrane)//GO:0030670(phagocytic vesicle membrane)//GO:0005765(lysosomal membrane)//GO:0005737(cytoplasm)//GO:0001669…	GO:0051117(ATPase binding)//GO:0005515(protein binding)//GO:0046961(proton-transporting ATPase activity, rotational mechanism)//GO:0015078(hydrogen ion transmembrane transporter activity)	GO:0015986(ATP synthesis coupled proton transport)//GO:0008286(insulin receptor signaling pathway)//GO:0015991(ATP hydrolysis coupled proton transport)//GO:0033572(transferrin transport)//GO:0045454(cell redox homeostasis)//GO:0006879(cellular iron ion homeostasis)//GO:0055085(transmembrane transport)//GO:0007035(vacuolar acidification)//GO:0006955(immune response)//GO:0070072(vacuolar proton-tra…
ENST00000539644	ZNF664	2.69106	1.87441e-07	7.93201e-06	up	NA	GO:0005634(nucleus)	GO:0003674(molecular_function)//GO:0000978(RNA polymerase II core promoter proximal region sequence-specific DNA binding)//GO:0046872(metal ion binding)	GO:0006351(transcription, DNA-templated)//GO:0006355(regulation of transcription, DNA-templated)//GO:0008150(biological_process)
ENST00000356219	NCOR2	2.00055	5.73204e-06	0.000155497	up	hsa04330(Notch signaling pathway)//hsa05169(Epstein-Barr virus infection)	GO:0016020(membrane)//GO:0000118(histone deacetylase complex)//GO:0017053(transcriptional repressor complex)//GO:0016363(nuclear matrix)//GO:0000785(chromatin)//GO:0005654(nucleoplasm)//GO:0005634(nucleus)//GO:0016604(nuclear body)	GO:0042826(histone deacetylase binding)//GO:0005112(Notch binding)//GO:0032403(protein complex binding)//GO:0043565(sequence-specific DNA binding)//GO:0003682(chromatin binding)//GO:0001012(RNA polymerase II regulatory region DNA binding)//GO:0046965(retinoid X receptor binding)//GO:0016922(ligand-dependent nuclear receptor binding)//GO:0008134(transcription factor binding)//GO:0047485(protein N-…	GO:0006351(transcription, DNA-templated)//GO:0000122(negative regulation of transcription from RNA polymerase II promoter)//GO:0072365(regulation of cellular ketone metabolic process by negative regulation of transcription from RNA polymerase II promoter)//GO:0007179(transforming growth factor beta receptor signaling pathway)//GO:0007595(lactation)//GO:0021846(cell proliferation in forebrain)//GO…
ENST00000404621	NCOR2	13.705	6.77588e-11	1.11729e-08	up	hsa04330(Notch signaling pathway)//hsa05169(Epstein-Barr virus infection)	GO:0016020(membrane)//GO:0000118(histone deacetylase complex)//GO:0017053(transcriptional repressor complex)//GO:0016363(nuclear matrix)//GO:0000785(chromatin)//GO:0005654(nucleoplasm)//GO:0005634(nucleus)//GO:0016604(nuclear body)	GO:0042826(histone deacetylase binding)//GO:0005112(Notch binding)//GO:0032403(protein complex binding)//GO:0043565(sequence-specific DNA binding)//GO:0003682(chromatin binding)//GO:0001012(RNA polymerase II regulatory region DNA binding)//GO:0046965(retinoid X receptor binding)//GO:0016922(ligand-dependent nuclear receptor binding)//GO:0008134(transcription factor binding)//GO:0047485(protein N-…	GO:0006351(transcription, DNA-templated)//GO:0000122(negative regulation of transcription from RNA polymerase II promoter)//GO:0072365(regulation of cellular ketone metabolic process by negative regulation of transcription from RNA polymerase II promoter)//GO:0007179(transforming growth factor beta receptor signaling pathway)//GO:0007595(lactation)//GO:0021846(cell proliferation in forebrain)//GO…
ENST00000306315	ZNF608	7.88513	2.9273e-07	1.17963e-05	up	NA	NA	GO:0046872(metal ion binding)	NA
ENST00000368836	EEF1AKMT2	2.81525	2.30752e-06	7.09045e-05	up	NA	NA	NA	NA
ENST00000296181	ITGB5	2.55034	2.22512e-07	9.23499e-06	up	hsa04145(Phagosome)//hsa04151(PI3K-Akt signaling pathway)//hsa04510(Focal adhesion)//hsa04512(ECM-receptor interaction)//hsa04810(Regulation of actin cytoskeleton)//hsa05205(Proteoglycans in cancer)//hsa05410(Hypertrophic cardiomyopathy (HCM))//hsa05412(Arrhythmogenic right ventricular cardiomyopathy (ARVC))//hsa05414(Dilated cardiomyopathy)	GO:0045335(phagocytic vesicle)//GO:0005886(plasma membrane)//GO:0070062(extracellular exosome)//GO:0043235(receptor complex)//GO:0009986(cell surface)//GO:0008305(integrin complex)//GO:0034684(integrin alphav-beta5 complex)//GO:0005925(focal adhesion)//GO:0031252(cell leading edge)	GO:0004872(receptor activity)//GO:0001618(virus receptor activity)//GO:0005515(protein binding)//GO:0005178(integrin binding)	GO:0090136(epithelial cell-cell adhesion)//GO:0042590(antigen processing and presentation of exogenous peptide antigen via MHC class I)//GO:0002479(antigen processing and presentation of exogenous peptide antigen via MHC class I, TAP-dependent)//GO:0035987(endodermal cell differentiation)//GO:0030198(extracellular matrix organization)//GO:0002474(antigen processing and presentation of peptide ant…
ENST00000296181	ITGB5	4.90054	3.30524e-07	1.3153e-05	up	hsa04145(Phagosome)//hsa04151(PI3K-Akt signaling pathway)//hsa04510(Focal adhesion)//hsa04512(ECM-receptor interaction)//hsa04810(Regulation of actin cytoskeleton)//hsa05205(Proteoglycans in cancer)//hsa05410(Hypertrophic cardiomyopathy (HCM))//hsa05412(Arrhythmogenic right ventricular cardiomyopathy (ARVC))//hsa05414(Dilated cardiomyopathy)	GO:0045335(phagocytic vesicle)//GO:0005886(plasma membrane)//GO:0070062(extracellular exosome)//GO:0043235(receptor complex)//GO:0009986(cell surface)//GO:0008305(integrin complex)//GO:0034684(integrin alphav-beta5 complex)//GO:0005925(focal adhesion)//GO:0031252(cell leading edge)	GO:0004872(receptor activity)//GO:0001618(virus receptor activity)//GO:0005515(protein binding)//GO:0005178(integrin binding)	GO:0090136(epithelial cell-cell adhesion)//GO:0042590(antigen processing and presentation of exogenous peptide antigen via MHC class I)//GO:0002479(antigen processing and presentation of exogenous peptide antigen via MHC class I, TAP-dependent)//GO:0035987(endodermal cell differentiation)//GO:0030198(extracellular matrix organization)//GO:0002474(antigen processing and presentation of peptide ant…
ENST00000309035	CTBP2	2.36227	1.38234e-06	4.56536e-05	up	hsa04310(Wnt signaling pathway)//hsa04330(Notch signaling pathway)//hsa05200(Pathways in cancer)//hsa05220(Chronic myeloid leukemia)	GO:0030054(cell junction)//GO:0005634(nucleus)//GO:0017053(transcriptional repressor complex)//GO:0097470(ribbon synapse)	GO:0042974(retinoic acid receptor binding)//GO:0051287(NAD binding)//GO:0042803(protein homodimerization activity)//GO:0003682(chromatin binding)//GO:0016616(oxidoreductase activity, acting on the CH-OH group of donors, NAD or NADP as acceptor)//GO:0003714(transcription corepressor activity)//GO:0005515(protein binding)//GO:0003713(transcription coactivator activity)	GO:0055114(oxidation-reduction process)//GO:0048386(positive regulation of retinoic acid receptor signaling pathway)//GO:0006351(transcription, DNA-templated)//GO:0019079(viral genome replication)//GO:0045892(negative regulation of transcription, DNA-templated)//GO:0008285(negative regulation of cell proliferation)//GO:0000122(negative regulation of transcription from RNA polymerase II promoter)/…
ENST00000337623	EDRF1	519	1.61932e-09	1.14759e-07	up	NA	GO:0005634(nucleus)	GO:0005515(protein binding)	GO:0006351(transcription, DNA-templated)//GO:0006355(regulation of transcription, DNA-templated)
ENST00000337623	EDRF1	1101.4	6.33362e-09	3.73267e-07	up	NA	GO:0005634(nucleus)	GO:0005515(protein binding)	GO:0006351(transcription, DNA-templated)//GO:0006355(regulation of transcription, DNA-templated)
ENST00000368786	UROS	2.8075	3.46673e-07	1.37454e-05	up	hsa00860(Porphyrin and chlorophyll metabolism)//	GO:0005739(mitochondrion)//GO:0005829(cytosol)	GO:0004852(uroporphyrinogen-III synthase activity)//GO:0048037(cofactor binding)	GO:0006782(protoporphyrinogen IX biosynthetic process)//GO:0044281(small molecule metabolic process)//GO:0071418(cellular response to amine stimulus)//GO:0006783(heme biosynthetic process)//GO:0006778(porphyrin-containing compound metabolic process)//GO:0071243(cellular response to arsenic-containing substance)//GO:0046677(response to antibiotic)//GO:0006780(uroporphyrinogen III biosynthetic proc…
ENST00000229633	HINT3	3280.4	1.88374e-11	4.52198e-09	up	NA	GO:0005634(nucleus)//GO:0005737(cytoplasm)//GO:0070062(extracellular exosome)	GO:0000166(nucleotide binding)//GO:0016787(hydrolase activity)	GO:0008152(metabolic process)
ENST00000361171	MVB12B	2.15744	5.9097e-07	2.19569e-05	up	hsa04144(Endocytosis)	GO:0005886(plasma membrane)//GO:0005634(nucleus)//GO:0000813(ESCRT I complex)//GO:0005770(late endosome)//GO:0031902(late endosome membrane)//GO:0070062(extracellular exosome)//GO:0005769(early endosome)//GO:0031982(vesicle)//GO:0005829(cytosol)	GO:0008289(lipid binding)//GO:0043130(ubiquitin binding)//GO:0005515(protein binding)	GO:0048524(positive regulation of viral process)//GO:0042058(regulation of epidermal growth factor receptor signaling pathway)//GO:0015031(protein transport)//GO:0043162(ubiquitin-dependent protein catabolic process via the multivesicular body sorting pathway)//GO:0019075(virus maturation)
ENST00000524230	TXNRD3	1489.9	4.19747e-11	8.01417e-09	up	hsa00240(Pyrimidine metabolism)//hsa00450(Selenocompound metabolism)	GO:0005783(endoplasmic reticulum)//GO:0005623(cell)//GO:0005634(nucleus)	GO:0015035(protein disulfide oxidoreductase activity)//GO:0050660(flavin adenine dinucleotide binding)//GO:0016491(oxidoreductase activity)//GO:0009055(electron carrier activity)//GO:0004791(thioredoxin-disulfide reductase activity)	GO:0055114(oxidation-reduction process)//GO:0007283(spermatogenesis)//GO:0030154(cell differentiation)//GO:0098869(cellular oxidant detoxification)//GO:0007275(multicellular organism development)//GO:0045454(cell redox homeostasis)//GO:0006749(glutathione metabolic process)
ENST00000280333	DOCK1	324.8	7.45684e-10	6.02485e-08	up	hsa04510(Focal adhesion)//hsa04810(Regulation of actin cytoskeleton)//hsa05100(Bacterial invasion of epithelial cells)//hsa05131(Shigellosis)	GO:0016020(membrane)//GO:0005829(cytosol)//GO:0005654(nucleoplasm)//GO:0005622(intracellular)//GO:0005634(nucleus)//GO:0005737(cytoplasm)	GO:0017124(SH3 domain binding)//GO:0005096(GTPase activator activity)//GO:0005515(protein binding)//GO:0005085(guanyl-nucleotide exchange factor activity)	GO:0007010(cytoskeleton organization)//GO:0045087(innate immune response)//GO:0007596(blood coagulation)//GO:0007264(small GTPase mediated signal transduction)//GO:0002244(hematopoietic progenitor cell differentiation)//GO:0016477(cell migration)//GO:0043547(positive regulation of GTPase activity)//GO:0006911(phagocytosis, engulfment)//GO:0007411(axon guidance)//GO:0038096(Fc-gamma receptor signa…
ENST00000280333	DOCK1	117.608	4.64314e-12	1.69418e-09	up	hsa04510(Focal adhesion)//hsa04810(Regulation of actin cytoskeleton)//hsa05100(Bacterial invasion of epithelial cells)//hsa05131(Shigellosis)	GO:0016020(membrane)//GO:0005829(cytosol)//GO:0005654(nucleoplasm)//GO:0005622(intracellular)//GO:0005634(nucleus)//GO:0005737(cytoplasm)	GO:0017124(SH3 domain binding)//GO:0005096(GTPase activator activity)//GO:0005515(protein binding)//GO:0005085(guanyl-nucleotide exchange factor activity)	GO:0007010(cytoskeleton organization)//GO:0045087(innate immune response)//GO:0007596(blood coagulation)//GO:0007264(small GTPase mediated signal transduction)//GO:0002244(hematopoietic progenitor cell differentiation)//GO:0016477(cell migration)//GO:0043547(positive regulation of GTPase activity)//GO:0006911(phagocytosis, engulfment)//GO:0007411(axon guidance)//GO:0038096(Fc-gamma receptor signa…
ENST00000262464	FBN2	1322.4	2.14508e-12	9.81586e-10	up	NA	GO:0005578(proteinaceous extracellular matrix)//GO:0031012(extracellular matrix)//GO:0001527(microfibril)//GO:0005576(extracellular region)	GO:0005201(extracellular matrix structural constituent)//GO:0030023(extracellular matrix constituent conferring elasticity)//GO:0005515(protein binding)//GO:0005509(calcium ion binding)	GO:0090287(regulation of cellular response to growth factor stimulus)//GO:0035583(sequestering of TGFbeta in extracellular matrix)//GO:0060346(bone trabecula formation)//GO:0022617(extracellular matrix disassembly)//GO:0030326(embryonic limb morphogenesis)//GO:0030198(extracellular matrix organization)//GO:0045669(positive regulation of osteoblast differentiation)//GO:0030501(positive regulation …
ENST00000480046	METTL2B	5.90227	1.05197e-09	8.00842e-08	up	NA	GO:0016021(integral component of membrane)	GO:0016427(tRNA (cytosine) methyltransferase activity)	GO:0030488(tRNA methylation)
ENST00000297788	CCDC136	1158.7	7.15896e-13	4.95342e-10	up	NA	GO:0016021(integral component of membrane)//GO:0005739(mitochondrion)	GO:0005515(protein binding)	NA
ENST00000325006	AHCYL2	59.9553	3.92569e-12	1.51111e-09	up	hsa00270(Cysteine and methionine metabolism)//	GO:0005783(endoplasmic reticulum)//GO:0043005(neuron projection)//GO:0005829(cytosol)	GO:0005515(protein binding)//GO:0004013(adenosylhomocysteinase activity)	GO:0006730(one-carbon metabolic process)//GO:0033353(S-adenosylmethionine cycle)
ENST00000357668	ASAP1	3.0443	3.27115e-06	9.57986e-05	up	hsa04144(Endocytosis)//hsa04666(Fc gamma R-mediated phagocytosis)	GO:0016020(membrane)//GO:0043197(dendritic spine)//GO:0005829(cytosol)	GO:0005546(phosphatidylinositol-4,5-bisphosphate binding)//GO:0005096(GTPase activator activity)//GO:0005547(phosphatidylinositol-3,4,5-trisphosphate binding)//GO:0005515(protein binding)//GO:0046872(metal ion binding)	GO:0060271(cilium morphogenesis)//GO:0006996(organelle organization)//GO:0061000(negative regulation of dendritic spine development)//GO:0043547(positive regulation of GTPase activity)
ENST00000296859	RAPGEF6	2.00725	7.55475e-06	0.000197887	up	hsa04015(Rap1 signaling pathway)	GO:0030139(endocytic vesicle)//GO:0005622(intracellular)//GO:0005886(plasma membrane)//GO:0016324(apical plasma membrane)//GO:0005829(cytosol)	GO:0017016(Ras GTPase binding)//GO:0070300(phosphatidic acid binding)//GO:0030742(GTP-dependent protein binding)//GO:0005515(protein binding)//GO:0005085(guanyl-nucleotide exchange factor activity)	GO:0007264(small GTPase mediated signal transduction)//GO:0007265(Ras protein signal transduction)//GO:0043547(positive regulation of GTPase activity)//GO:0030033(microvillus assembly)//GO:0072659(protein localization to plasma membrane)//GO:0090557(establishment of endothelial intestinal barrier)//GO:0043087(regulation of GTPase activity)//GO:0007165(signal transduction)
ENST00000372189	RAPGEF1	2.69492	3.06128e-07	1.22916e-05	up	hsa04015(Rap1 signaling pathway)//hsa04510(Focal adhesion)//hsa04722(Neurotrophin signaling pathway)//hsa04910(Insulin signaling pathway)//hsa05211(Renal cell carcinoma)	GO:0005622(intracellular)//GO:0005769(early endosome)//GO:0005829(cytosol)//GO:0005768(endosome)	GO:0017124(SH3 domain binding)//GO:0017034(Rap guanyl-nucleotide exchange factor activity)//GO:0005515(protein binding)//GO:0005085(guanyl-nucleotide exchange factor activity)	GO:1990090(cellular response to nerve growth factor stimulus)//GO:0010976(positive regulation of neuron projection development)//GO:0038180(nerve growth factor signaling pathway)//GO:0048008(platelet-derived growth factor receptor signaling pathway)//GO:0007169(transmembrane receptor protein tyrosine kinase signaling pathway)//GO:0061028(establishment of endothelial barrier)//GO:2000178(negative …
ENST00000389561	EP400	2.87973	2.74254e-07	1.11224e-05	up	NA	GO:0005654(nucleoplasm)//GO:0035267(NuA4 histone acetyltransferase complex)//GO:0016607(nuclear speck)//GO:0000812(Swr1 complex)	GO:0005524(ATP binding)//GO:0003682(chromatin binding)//GO:0004386(helicase activity)//GO:1990405(protein antigen binding)//GO:0005515(protein binding)//GO:0003677(DNA binding)	GO:0006325(chromatin organization)//GO:0043967(histone H4 acetylation)//GO:0043968(histone H2A acetylation)
ENST00000330386	EP400	2.15974	1.53964e-06	4.99589e-05	up	NA	GO:0005654(nucleoplasm)//GO:0035267(NuA4 histone acetyltransferase complex)//GO:0016607(nuclear speck)//GO:0000812(Swr1 complex)	GO:0005524(ATP binding)//GO:0003682(chromatin binding)//GO:0004386(helicase activity)//GO:1990405(protein antigen binding)//GO:0005515(protein binding)//GO:0003677(DNA binding)	GO:0006325(chromatin organization)//GO:0043967(histone H4 acetylation)//GO:0043968(histone H2A acetylation)
ENST00000200652	SLC22A4	2.60472	5.1007e-11	9.17858e-09	up	hsa05231(Choline metabolism in cancer)	GO:0005886(plasma membrane)//GO:0005739(mitochondrion)//GO:0005887(integral component of plasma membrane)//GO:0016324(apical plasma membrane)	GO:0015491(cation:cation antiporter activity)//GO:0005524(ATP binding)//GO:0030165(PDZ domain binding)//GO:0015651(quaternary ammonium group transmembrane transporter activity)//GO:0000166(nucleotide binding)//GO:0015226(carnitine transmembrane transporter activity)//GO:0008513(secondary active organic cation transmembrane transporter activity)//GO:0005515(protein binding)//GO:0015293(symporter a…	GO:1902603(carnitine transmembrane transport)//GO:0006641(triglyceride metabolic process)//GO:0009437(carnitine metabolic process)//GO:0015879(carnitine transport)//GO:0015695(organic cation transport)//GO:0055085(transmembrane transport)//GO:0006814(sodium ion transport)//GO:0015697(quaternary ammonium group transport)//GO:0007589(body fluid secretion)//GO:0098655(cation transmembrane transport)…
ENST00000378823	RAD50	8059.8	3.60404e-09	2.26378e-07	up	hsa03440(Homologous recombination)//hsa03450(Non-homologous end-joining)	GO:0035861(site of double-strand break)//GO:0016020(membrane)//GO:0000784(nuclear chromosome, telomeric region)//GO:0005654(nucleoplasm)//GO:0030870(Mre11 complex)//GO:0045120(pronucleus)	GO:0008408(3'-5' exonuclease activity)//GO:0005524(ATP binding)//GO:0030674(protein binding, bridging)//GO:0004003(ATP-dependent DNA helicase activity)//GO:0000014(single-stranded DNA endodeoxyribonuclease activity)//GO:0016887(ATPase activity)//GO:0046872(metal ion binding)//GO:0005515(protein binding)//GO:0003677(DNA binding)	GO:0000723(telomere maintenance)//GO:0006303(double-strand break repair via nonhomologous end joining)//GO:0032508(DNA duplex unwinding)//GO:0007346(regulation of mitotic cell cycle)//GO:0006974(cellular response to DNA damage stimulus)//GO:0032206(positive regulation of telomere maintenance)//GO:0007004(telomere maintenance via telomerase)//GO:0006302(double-strand break repair)//GO:1904354(nega…
ENST00000304613	KNDC1	2.02487	6.3032e-10	5.25561e-08	up	NA	GO:0030425(dendrite)//GO:0005575(cellular_component)//GO:0043025(neuronal cell body)//GO:0032045(guanyl-nucleotide exchange factor complex)	GO:0003674(molecular_function)//GO:0005088(Ras guanyl-nucleotide exchange factor activity)	GO:0021707(cerebellar granule cell differentiation)//GO:0048814(regulation of dendrite morphogenesis)//GO:0007264(small GTPase mediated signal transduction)//GO:0043547(positive regulation of GTPase activity)//GO:0008150(biological_process)//GO:0001934(positive regulation of protein phosphorylation)
ENST00000321016	IGSF9B	2.55753	5.22408e-07	1.97466e-05	up	NA	GO:0030425(dendrite)//GO:0060077(inhibitory synapse)//GO:0005886(plasma membrane)//GO:0016021(integral component of membrane)//GO:0043025(neuronal cell body)	GO:0019900(kinase binding)	GO:0007156(homophilic cell adhesion via plasma membrane adhesion molecules)//GO:0097151(positive regulation of inhibitory postsynaptic potential)
ENST00000275230	SLC2A12	2.08524	2.54342e-06	7.71025e-05	up	NA	GO:0005886(plasma membrane)//GO:0005887(integral component of plasma membrane)//GO:0012505(endomembrane system)//GO:0048471(perinuclear region of cytoplasm)	GO:0005351(sugar:proton symporter activity)//GO:0005355(glucose transmembrane transporter activity)	GO:0055085(transmembrane transport)//GO:0015992(proton transport)//GO:0035428(hexose transmembrane transport)//GO:0046323(glucose import)//GO:1904659(glucose transmembrane transport)
ENST00000316528	MYB	130	1.02108e-11	2.9858e-09	up	hsa04151(PI3K-Akt signaling pathway)//hsa05166(HTLV-I infection)	GO:0016363(nuclear matrix)//GO:0016021(integral component of membrane)//GO:0005829(cytosol)	GO:0001077(transcriptional activator activity, RNA polymerase II core promoter proximal region sequence-specific binding)//GO:0000978(RNA polymerase II core promoter proximal region sequence-specific DNA binding)//GO:0005515(protein binding)//GO:0003677(DNA binding)//GO:0071987(WD40-repeat domain binding)	GO:0000122(negative regulation of transcription from RNA polymerase II promoter)//GO:0045893(positive regulation of transcription, DNA-templated)//GO:0045624(positive regulation of T-helper cell differentiation)//GO:0000082(G1/S transition of mitotic cell cycle)//GO:0001701(in utero embryonic development)//GO:0030099(myeloid cell differentiation)//GO:0006366(transcription from RNA polymerase II p…
ENST00000339249	ZNF449	3.69362	2.897e-08	1.45893e-06	up	NA	GO:0005634(nucleus)	GO:0043565(sequence-specific DNA binding)//GO:0046872(metal ion binding)//GO:0005515(protein binding)//GO:0003700(transcription factor activity, sequence-specific DNA binding)	GO:0006351(transcription, DNA-templated)//GO:0006355(regulation of transcription, DNA-templated)
ENST00000370695	SLC9A6	2.84517	3.53619e-06	0.00010228	up	hsa04260(Cardiac muscle contraction)	GO:0043679(axon terminus)//GO:0045202(synapse)//GO:0005886(plasma membrane)//GO:0055038(recycling endosome membrane)//GO:0043231(intracellular membrane-bounded organelle)//GO:0030425(dendrite)//GO:0005789(endoplasmic reticulum membrane)//GO:0016021(integral component of membrane)//GO:0005770(late endosome)//GO:0044308(axonal spine)//GO:0031901(early endosome membrane)//GO:0005739(mitochondrion)//…	GO:0015385(sodium:proton antiporter activity)//GO:0015299(solute:proton antiporter activity)	GO:0035725(sodium ion transmembrane transport)//GO:0097484(dendrite extension)//GO:0050808(synapse organization)//GO:0006885(regulation of pH)//GO:0060996(dendritic spine development)//GO:0048675(axon extension)//GO:1902600(hydrogen ion transmembrane transport)//GO:0031547(brain-derived neurotrophic factor receptor signaling pathway)//GO:0051386(regulation of neurotrophin TRK receptor signaling p…
ENST00000370695	SLC9A6	8.57347	1.44277e-07	6.28064e-06	up	hsa04260(Cardiac muscle contraction)	GO:0043679(axon terminus)//GO:0045202(synapse)//GO:0005886(plasma membrane)//GO:0055038(recycling endosome membrane)//GO:0043231(intracellular membrane-bounded organelle)//GO:0030425(dendrite)//GO:0005789(endoplasmic reticulum membrane)//GO:0016021(integral component of membrane)//GO:0005770(late endosome)//GO:0044308(axonal spine)//GO:0031901(early endosome membrane)//GO:0005739(mitochondrion)//…	GO:0015385(sodium:proton antiporter activity)//GO:0015299(solute:proton antiporter activity)	GO:0035725(sodium ion transmembrane transport)//GO:0097484(dendrite extension)//GO:0050808(synapse organization)//GO:0006885(regulation of pH)//GO:0060996(dendritic spine development)//GO:0048675(axon extension)//GO:1902600(hydrogen ion transmembrane transport)//GO:0031547(brain-derived neurotrophic factor receptor signaling pathway)//GO:0051386(regulation of neurotrophin TRK receptor signaling p…
ENST00000409817	CXCR4	3.6397	5.23806e-06	0.000144064	up	hsa04060(Cytokine-cytokine receptor interaction)//hsa04062(Chemokine signaling pathway)//hsa04144(Endocytosis)//hsa04360(Axon guidance)//hsa04670(Leukocyte transendothelial migration)//hsa04672(Intestinal immune network for IgA production)//hsa05200(Pathways in cancer)	GO:0005886(plasma membrane)//GO:0070062(extracellular exosome)//GO:0009986(cell surface)//GO:0031252(cell leading edge)//GO:0005764(lysosome)//GO:0005770(late endosome)//GO:0030054(cell junction)//GO:0016021(integral component of membrane)//GO:0031410(cytoplasmic vesicle)//GO:0016023(cytoplasmic, membrane-bounded vesicle)//GO:0005769(early endosome)//GO:0005737(cytoplasm)//GO:0005829(cytosol)	GO:0031625(ubiquitin protein ligase binding)//GO:0016494(C-X-C chemokine receptor activity)//GO:0001618(virus receptor activity)//GO:0005515(protein binding)//GO:0015026(coreceptor activity)//GO:0043130(ubiquitin binding)//GO:0004930(G-protein coupled receptor activity)//GO:0032027(myosin light chain binding)//GO:0019955(cytokine binding)//GO:0008144(drug binding)//GO:0003779(actin binding)	GO:0007204(positive regulation of cytosolic calcium ion concentration)//GO:0043217(myelin maintenance)//GO:0048714(positive regulation of oligodendrocyte differentiation)//GO:0009615(response to virus)//GO:0030260(entry into host cell)//GO:0000187(activation of MAPK activity)//GO:0043067(regulation of programmed cell death)//GO:0070098(chemokine-mediated signaling pathway)//GO:0007186(G-protein c…
ENST00000241393	CXCR4	2.86216	1.09646e-07	4.92466e-06	up	hsa04060(Cytokine-cytokine receptor interaction)//hsa04062(Chemokine signaling pathway)//hsa04144(Endocytosis)//hsa04360(Axon guidance)//hsa04670(Leukocyte transendothelial migration)//hsa04672(Intestinal immune network for IgA production)//hsa05200(Pathways in cancer)	GO:0005886(plasma membrane)//GO:0070062(extracellular exosome)//GO:0009986(cell surface)//GO:0031252(cell leading edge)//GO:0005764(lysosome)//GO:0005770(late endosome)//GO:0030054(cell junction)//GO:0016021(integral component of membrane)//GO:0031410(cytoplasmic vesicle)//GO:0016023(cytoplasmic, membrane-bounded vesicle)//GO:0005769(early endosome)//GO:0005737(cytoplasm)//GO:0005829(cytosol)	GO:0031625(ubiquitin protein ligase binding)//GO:0016494(C-X-C chemokine receptor activity)//GO:0001618(virus receptor activity)//GO:0005515(protein binding)//GO:0015026(coreceptor activity)//GO:0043130(ubiquitin binding)//GO:0004930(G-protein coupled receptor activity)//GO:0032027(myosin light chain binding)//GO:0019955(cytokine binding)//GO:0008144(drug binding)//GO:0003779(actin binding)	GO:0007204(positive regulation of cytosolic calcium ion concentration)//GO:0043217(myelin maintenance)//GO:0048714(positive regulation of oligodendrocyte differentiation)//GO:0009615(response to virus)//GO:0030260(entry into host cell)//GO:0000187(activation of MAPK activity)//GO:0043067(regulation of programmed cell death)//GO:0070098(chemokine-mediated signaling pathway)//GO:0007186(G-protein c…
ENST00000436380	RABL6	2.28358	3.2235e-06	9.46136e-05	up	NA	GO:0005622(intracellular)//GO:0005634(nucleus)//GO:0005737(cytoplasm)	GO:0005515(protein binding)//GO:0005525(GTP binding)	GO:0015031(protein transport)//GO:0007264(small GTPase mediated signal transduction)
ENST00000341349	NOXA1	4387.3	2.5526e-10	2.65669e-08	up	NA	GO:0043020(NADPH oxidase complex)//GO:0005829(cytosol)	GO:0048365(Rac GTPase binding)//GO:0016176(superoxide-generating NADPH oxidase activator activity)//GO:0019899(enzyme binding)//GO:0005515(protein binding)//GO:0017124(SH3 domain binding)	GO:0060263(regulation of respiratory burst)//GO:0043085(positive regulation of catalytic activity)//GO:0010310(regulation of hydrogen peroxide metabolic process)//GO:0006801(superoxide metabolic process)//GO:0007264(small GTPase mediated signal transduction)
ENST00000287538	ZIC3	2.21385	2.56041e-07	1.0455e-05	up	hsa04550(Signaling pathways regulating pluripotency of stem cells)	GO:0005654(nucleoplasm)//GO:0005634(nucleus)//GO:0005737(cytoplasm)	GO:0003700(transcription factor activity, sequence-specific DNA binding)//GO:0043565(sequence-specific DNA binding)//GO:0000978(RNA polymerase II core promoter proximal region sequence-specific DNA binding)//GO:0001077(transcriptional activator activity, RNA polymerase II core promoter proximal region sequence-specific binding)//GO:0046872(metal ion binding)//GO:0005515(protein binding)	GO:0071910(determination of liver left/right asymmetry)//GO:0035469(determination of pancreatic left/right asymmetry)//GO:0030154(cell differentiation)//GO:0009952(anterior/posterior pattern specification)//GO:0001947(heart looping)//GO:0006366(transcription from RNA polymerase II promoter)//GO:0045944(positive regulation of transcription from RNA polymerase II promoter)//GO:0035019(somatic stem …
ENST00000614035	TNFAIP3	3.51249	1.30334e-06	4.33016e-05	up	hsa04064(NF-kappa B signaling pathway)//hsa04621(NOD-like receptor signaling pathway)//hsa04668(TNF signaling pathway)//hsa05162(Measles)//hsa05169(Epstein-Barr virus infection)	GO:0070062(extracellular exosome)//GO:0005764(lysosome)//GO:0005634(nucleus)//GO:0005737(cytoplasm)//GO:0005829(cytosol)	GO:0019900(kinase binding)//GO:0008270(zinc ion binding)//GO:0008234(cysteine-type peptidase activity)//GO:0043130(ubiquitin binding)//GO:0004842(ubiquitin-protein transferase activity)//GO:0070530(K63-linked polyubiquitin binding)//GO:0004843(thiol-dependent ubiquitin-specific protease activity)//GO:0002020(protease binding)//GO:0016874(ligase activity)//GO:0043621(protein self-association)//GO:…	GO:0070936(protein K48-linked ubiquitination)//GO:0034144(negative regulation of toll-like receptor 4 signaling pathway)//GO:0032480(negative regulation of type I interferon production)//GO:0090291(negative regulation of osteoclast proliferation)//GO:0032691(negative regulation of interleukin-1 beta production)//GO:0045736(negative regulation of cyclin-dependent protein serine/threonine kinase ac…
ENST00000237289	TNFAIP3	5.67978	3.20944e-07	1.28227e-05	up	hsa04064(NF-kappa B signaling pathway)//hsa04621(NOD-like receptor signaling pathway)//hsa04668(TNF signaling pathway)//hsa05162(Measles)//hsa05169(Epstein-Barr virus infection)	GO:0070062(extracellular exosome)//GO:0005764(lysosome)//GO:0005634(nucleus)//GO:0005737(cytoplasm)//GO:0005829(cytosol)	GO:0019900(kinase binding)//GO:0008270(zinc ion binding)//GO:0008234(cysteine-type peptidase activity)//GO:0043130(ubiquitin binding)//GO:0004842(ubiquitin-protein transferase activity)//GO:0070530(K63-linked polyubiquitin binding)//GO:0004843(thiol-dependent ubiquitin-specific protease activity)//GO:0002020(protease binding)//GO:0016874(ligase activity)//GO:0043621(protein self-association)//GO:…	GO:0070936(protein K48-linked ubiquitination)//GO:0034144(negative regulation of toll-like receptor 4 signaling pathway)//GO:0032480(negative regulation of type I interferon production)//GO:0090291(negative regulation of osteoclast proliferation)//GO:0032691(negative regulation of interleukin-1 beta production)//GO:0045736(negative regulation of cyclin-dependent protein serine/threonine kinase ac…
ENST00000237289	TNFAIP3	7.28861	3.24935e-07	1.29594e-05	up	hsa04064(NF-kappa B signaling pathway)//hsa04621(NOD-like receptor signaling pathway)//hsa04668(TNF signaling pathway)//hsa05162(Measles)//hsa05169(Epstein-Barr virus infection)	GO:0070062(extracellular exosome)//GO:0005764(lysosome)//GO:0005634(nucleus)//GO:0005737(cytoplasm)//GO:0005829(cytosol)	GO:0019900(kinase binding)//GO:0008270(zinc ion binding)//GO:0008234(cysteine-type peptidase activity)//GO:0043130(ubiquitin binding)//GO:0004842(ubiquitin-protein transferase activity)//GO:0070530(K63-linked polyubiquitin binding)//GO:0004843(thiol-dependent ubiquitin-specific protease activity)//GO:0002020(protease binding)//GO:0016874(ligase activity)//GO:0043621(protein self-association)//GO:…	GO:0070936(protein K48-linked ubiquitination)//GO:0034144(negative regulation of toll-like receptor 4 signaling pathway)//GO:0032480(negative regulation of type I interferon production)//GO:0090291(negative regulation of osteoclast proliferation)//GO:0032691(negative regulation of interleukin-1 beta production)//GO:0045736(negative regulation of cyclin-dependent protein serine/threonine kinase ac…
ENST00000237289	TNFAIP3	3.49768	3.31787e-08	1.65041e-06	up	hsa04064(NF-kappa B signaling pathway)//hsa04621(NOD-like receptor signaling pathway)//hsa04668(TNF signaling pathway)//hsa05162(Measles)//hsa05169(Epstein-Barr virus infection)	GO:0070062(extracellular exosome)//GO:0005764(lysosome)//GO:0005634(nucleus)//GO:0005737(cytoplasm)//GO:0005829(cytosol)	GO:0019900(kinase binding)//GO:0008270(zinc ion binding)//GO:0008234(cysteine-type peptidase activity)//GO:0043130(ubiquitin binding)//GO:0004842(ubiquitin-protein transferase activity)//GO:0070530(K63-linked polyubiquitin binding)//GO:0004843(thiol-dependent ubiquitin-specific protease activity)//GO:0002020(protease binding)//GO:0016874(ligase activity)//GO:0043621(protein self-association)//GO:…	GO:0070936(protein K48-linked ubiquitination)//GO:0034144(negative regulation of toll-like receptor 4 signaling pathway)//GO:0032480(negative regulation of type I interferon production)//GO:0090291(negative regulation of osteoclast proliferation)//GO:0032691(negative regulation of interleukin-1 beta production)//GO:0045736(negative regulation of cyclin-dependent protein serine/threonine kinase ac…
ENST00000183605	CLDN18	835.2	1.07444e-10	1.46801e-08	up	hsa04514(Cell adhesion molecules (CAMs))//hsa04530(Tight junction)//hsa04670(Leukocyte transendothelial migration)//hsa05160(Hepatitis C)	GO:0005923(bicellular tight junction)//GO:0005886(plasma membrane)//GO:0016021(integral component of membrane)	GO:0005198(structural molecule activity)//GO:0042802(identical protein binding)	GO:0070830(bicellular tight junction assembly)//GO:0034329(cell junction assembly)//GO:0016338(calcium-independent cell-cell adhesion via plasma membrane cell-adhesion molecules)//GO:0045216(cell-cell junction organization)
ENST00000421351	PERP	2.1158	9.49083e-07	3.3059e-05	up	hsa04115(p53 signaling pathway)	GO:0030054(cell junction)//GO:0005887(integral component of plasma membrane)//GO:0005739(mitochondrion)//GO:0005794(Golgi apparatus)//GO:0030057(desmosome)	NA	GO:0045862(positive regulation of proteolysis)//GO:0098609(cell-cell adhesion)//GO:0097186(amelogenesis)//GO:0007219(Notch signaling pathway)//GO:0034113(heterotypic cell-cell adhesion)//GO:0002934(desmosome organization)//GO:0097202(activation of cysteine-type endopeptidase activity)//GO:0072332(intrinsic apoptotic signaling pathway by p53 class mediator)
ENST00000343505	NHSL1	2.66786	1.96853e-07	8.29103e-06	up	NA	NA	NA	NA
ENST00000491526	NHSL1	3.11166	2.22073e-10	2.4168e-08	up	NA	NA	NA	NA
ENST00000275766	ZC3HAV1L	3.70266	7.51726e-09	4.33254e-07	up	NA	NA	NA	NA
ENST00000460845	ZC3HAV1	3.70449	1.04557e-09	7.96694e-08	up	NA	GO:0005764(lysosome)//GO:0005634(nucleus)//GO:0005794(Golgi apparatus)//GO:0005770(late endosome)//GO:0005737(cytoplasm)	GO:0044822(poly(A) RNA binding)//GO:0046872(metal ion binding)//GO:0005515(protein binding)//GO:0003950(NAD+ ADP-ribosyltransferase activity)	GO:0045071(negative regulation of viral genome replication)//GO:0008152(metabolic process)//GO:0043123(positive regulation of I-kappaB kinase/NF-kappaB signaling)//GO:0045087(innate immune response)//GO:0061014(positive regulation of mRNA catabolic process)//GO:0071360(cellular response to exogenous dsRNA)//GO:0039507(suppression by virus of host molecular function)//GO:0050691(regulation of defe…
ENST00000398955	MGARP	3.42794	2.19391e-07	9.12816e-06	up	NA	GO:0005739(mitochondrion)//GO:0030424(axon)//GO:0031307(integral component of mitochondrial outer membrane)	GO:0005515(protein binding)	GO:0010822(positive regulation of mitochondrion organization)//GO:0071456(cellular response to hypoxia)//GO:0097211(cellular response to gonadotropin-releasing hormone)//GO:0006626(protein targeting to mitochondrion)//GO:0071383(cellular response to steroid hormone stimulus)//GO:0019896(axon transport of mitochondrion)//GO:0008089(anterograde axonal transport)//GO:0008090(retrograde axonal transp…
ENST00000446041	SLC25A36	2.38323	1.04921e-06	3.60499e-05	up	NA	GO:0016021(integral component of membrane)//GO:0005739(mitochondrion)//GO:0005743(mitochondrial inner membrane)	GO:0003735(structural constituent of ribosome)//GO:0015218(pyrimidine nucleotide transmembrane transporter activity)	GO:0006864(pyrimidine nucleotide transport)//GO:0006412(translation)//GO:0007005(mitochondrion organization)//GO:0000002(mitochondrial genome maintenance)//GO:0055085(transmembrane transport)//GO:0006810(transport)//GO:0051881(regulation of mitochondrial membrane potential)
ENST00000565468	TMEM178B	2.07951	1.00612e-10	1.40457e-08	up	NA	GO:0016021(integral component of membrane)	NA	NA
ENST00000565468	TMEM178B	2.00783	1.45585e-10	1.7846e-08	up	NA	GO:0016021(integral component of membrane)	NA	NA
ENST00000347642	RNF14	2.76148	2.14363e-06	6.65383e-05	up	NA	GO:0005634(nucleus)//GO:0005737(cytoplasm)//GO:0000151(ubiquitin ligase complex)	GO:0008270(zinc ion binding)//GO:0019787(ubiquitin-like protein transferase activity)//GO:0004842(ubiquitin-protein transferase activity)//GO:0050681(androgen receptor binding)//GO:0016874(ligase activity)//GO:0061630(ubiquitin protein ligase activity)//GO:0005515(protein binding)//GO:0031624(ubiquitin conjugating enzyme binding)//GO:0003713(transcription coactivator activity)	GO:0032436(positive regulation of proteasomal ubiquitin-dependent protein catabolic process)//GO:0060765(regulation of androgen receptor signaling pathway)//GO:0006351(transcription, DNA-templated)//GO:0016567(protein ubiquitination)//GO:0000209(protein polyubiquitination)//GO:0042787(protein ubiquitination involved in ubiquitin-dependent protein catabolic process)//GO:0045893(positive regulation…
ENST00000344692	GLI4	3.53468	3.16487e-06	9.31111e-05	up	NA	GO:0005634(nucleus)	GO:0003674(molecular_function)//GO:0046872(metal ion binding)//GO:0003677(DNA binding)//GO:0003700(transcription factor activity, sequence-specific DNA binding)	GO:0006355(regulation of transcription, DNA-templated)//GO:0008150(biological_process)
ENST00000357344	TCAF2	4.86782	4.814e-06	0.000133842	up	NA	GO:0005886(plasma membrane)	GO:0044325(ion channel binding)	GO:0006810(transport)//GO:0010360(negative regulation of anion channel activity)//GO:0090314(positive regulation of protein targeting to membrane)//GO:0002244(hematopoietic progenitor cell differentiation)//GO:0030335(positive regulation of cell migration)
ENST00000433557	UTRN	11.4836	4.78766e-08	2.31706e-06	up	NA	GO:0005886(plasma membrane)//GO:0070062(extracellular exosome)//GO:0016020(membrane)//GO:0043234(protein complex)//GO:0030864(cortical actin cytoskeleton)//GO:0030175(filopodium)//GO:0045211(postsynaptic membrane)//GO:0031527(filopodium membrane)//GO:0030054(cell junction)//GO:0030426(growth cone)//GO:0031594(neuromuscular junction)//GO:0016010(dystrophin-associated glycoprotein complex)//GO:0005…	GO:0008270(zinc ion binding)//GO:0019901(protein kinase binding)//GO:0003779(actin binding)//GO:0017166(vinculin binding)//GO:0005178(integrin binding)//GO:0005515(protein binding)//GO:0051015(actin filament binding)	GO:2000649(regulation of sodium ion transmembrane transporter activity)//GO:0001954(positive regulation of cell-matrix adhesion)//GO:0007528(neuromuscular junction development)//GO:0006936(muscle contraction)//GO:0007517(muscle organ development)
ENST00000488031	NBPF15	4198	1.95164e-08	1.01879e-06	up	NA	GO:0005737(cytoplasm)	NA	NA
ENST00000488031	NBPF15	94.2406	1.02223e-10	1.4215e-08	up	NA	GO:0005737(cytoplasm)	NA	NA
ENST00000369373	NBPF20	7074.4	3.80803e-10	3.5553e-08	up	NA	GO:0005737(cytoplasm)	NA	NA
ENST00000335565	SLITRK2	2.22484	9.26942e-10	7.20112e-08	up	NA	GO:0016021(integral component of membrane)	NA	GO:0007409(axonogenesis)//GO:0051965(positive regulation of synapse assembly)
ENST00000370490	SLITRK2	2.13543	1.19694e-09	8.9035e-08	up	NA	GO:0016021(integral component of membrane)	NA	GO:0007409(axonogenesis)//GO:0051965(positive regulation of synapse assembly)
ENST00000370490	SLITRK2	96.0566	1.64815e-08	8.73664e-07	up	NA	GO:0016021(integral component of membrane)	NA	GO:0007409(axonogenesis)//GO:0051965(positive regulation of synapse assembly)
ENST00000370490	SLITRK2	795.4	2.53736e-10	2.64413e-08	up	NA	GO:0016021(integral component of membrane)	NA	GO:0007409(axonogenesis)//GO:0051965(positive regulation of synapse assembly)
ENST00000370490	SLITRK2	6.43738	3.48446e-11	6.94969e-09	up	NA	GO:0016021(integral component of membrane)	NA	GO:0007409(axonogenesis)//GO:0051965(positive regulation of synapse assembly)
ENST00000583866	NBPF10	1321.78	9.31039e-10	7.22721e-08	up	NA	GO:0016021(integral component of membrane)//GO:0005737(cytoplasm)	GO:0044822(poly(A) RNA binding)	NA
ENST00000579793	NOTCH2NL	2.60048	1.98074e-06	6.21607e-05	up	NA	GO:0005576(extracellular region)//GO:0005737(cytoplasm)	GO:0005515(protein binding)//GO:0005509(calcium ion binding)	GO:0007219(Notch signaling pathway)//GO:0007275(multicellular organism development)//GO:0030154(cell differentiation)
ENST00000367474	SAMD5	4.75641	1.21206e-08	6.63578e-07	up	NA	GO:0016021(integral component of membrane)	NA	NA
ENST00000614999	NBPF14	6.83817	1.95668e-09	1.35408e-07	up	NA	GO:0005737(cytoplasm)	GO:0005509(calcium ion binding)	NA
ENST00000581201	NBPF14	42.7297	5.66892e-10	4.8363e-08	up	NA	GO:0005737(cytoplasm)	GO:0005509(calcium ion binding)	NA
ENST00000581201	NBPF14	749.1	1.75725e-11	4.34797e-09	up	NA	GO:0005737(cytoplasm)	GO:0005509(calcium ion binding)	NA
ENST00000483630	NBPF9	788.1	7.6508e-09	4.40207e-07	up	NA	GO:0005737(cytoplasm)	NA	NA
ENST00000611931	NBPF19	587.8	1.53319e-10	1.84238e-08	up	NA	GO:0005737(cytoplasm)	NA	NA
ENST00000621744	NBPF19	3.34566	9.52986e-06	0.000242133	up	NA	GO:0005737(cytoplasm)	NA	NA
ENST00000223210	ZNF862	1937.8	1.51103e-12	7.75231e-10	up	NA	GO:0005634(nucleus)//GO:0005575(cellular_component)	GO:0003674(molecular_function)//GO:0046872(metal ion binding)//GO:0046983(protein dimerization activity)//GO:0003676(nucleic acid binding)	GO:0006351(transcription, DNA-templated)//GO:0006355(regulation of transcription, DNA-templated)//GO:0008150(biological_process)
ENST00000262858	MAMLD1	4.91441	8.13793e-09	4.63899e-07	up	NA	GO:0005634(nucleus)//GO:0005575(cellular_component)	GO:0003674(molecular_function)	GO:0006357(regulation of transcription from RNA polymerase II promoter)//GO:0006351(transcription, DNA-templated)//GO:0008584(male gonad development)
ENST00000315050	TNIP1	2.55563	4.46516e-06	0.000125467	up	NA	GO:0005654(nucleoplasm)//GO:0005737(cytoplasm)//GO:0005622(intracellular)	GO:0051019(mitogen-activated protein kinase binding)//GO:0005515(protein binding)//GO:0004843(thiol-dependent ubiquitin-specific protease activity)	GO:0006952(defense response)//GO:0006954(inflammatory response)//GO:0045071(negative regulation of viral genome replication)//GO:0007159(leukocyte cell-cell adhesion)//GO:0002755(MyD88-dependent toll-like receptor signaling pathway)//GO:0050729(positive regulation of inflammatory response)//GO:0006412(translation)//GO:0085032(modulation by symbiont of host I-kappaB kinase/NF-kappaB cascade)//GO:0…
ENST00000522100	TNIP1	9.84574	4.41754e-09	2.70023e-07	up	NA	GO:0005654(nucleoplasm)//GO:0005737(cytoplasm)//GO:0005622(intracellular)	GO:0051019(mitogen-activated protein kinase binding)//GO:0005515(protein binding)//GO:0004843(thiol-dependent ubiquitin-specific protease activity)	GO:0006952(defense response)//GO:0006954(inflammatory response)//GO:0045071(negative regulation of viral genome replication)//GO:0007159(leukocyte cell-cell adhesion)//GO:0002755(MyD88-dependent toll-like receptor signaling pathway)//GO:0050729(positive regulation of inflammatory response)//GO:0006412(translation)//GO:0085032(modulation by symbiont of host I-kappaB kinase/NF-kappaB cascade)//GO:0…
ENST00000218316	GPR50	2.29095	1.00787e-10	1.40577e-08	up	hsa04080(Neuroactive ligand-receptor interaction)	GO:0016021(integral component of membrane)//GO:0005887(integral component of plasma membrane)	GO:0005515(protein binding)//GO:0008502(melatonin receptor activity)//GO:0004930(G-protein coupled receptor activity)//GO:0042802(identical protein binding)	GO:0007186(G-protein coupled receptor signaling pathway)//GO:0007166(cell surface receptor signaling pathway)//GO:0007267(cell-cell signaling)
ENST00000474524	MED12L	2.89087	1.02112e-07	4.62782e-06	up	hsa04919(Thyroid hormone signaling pathway)	GO:0016592(mediator complex)	GO:0008134(transcription factor binding)//GO:0001105(RNA polymerase II transcription coactivator activity)//GO:0001104(RNA polymerase II transcription cofactor activity)//GO:0008013(beta-catenin binding)	GO:0006357(regulation of transcription from RNA polymerase II promoter)//GO:0006351(transcription, DNA-templated)//GO:0045944(positive regulation of transcription from RNA polymerase II promoter)
ENST00000262189	KMT2C	6.62361	9.08509e-06	0.000231976	up	hsa00310(Lysine degradation)	GO:0005654(nucleoplasm)//GO:0005634(nucleus)//GO:0035097(histone methyltransferase complex)	GO:0008270(zinc ion binding)//GO:0042800(histone methyltransferase activity (H3-K4 specific))//GO:0008168(methyltransferase activity)//GO:0044822(poly(A) RNA binding)//GO:0005515(protein binding)//GO:0003677(DNA binding)	GO:0006325(chromatin organization)//GO:0007338(single fertilization)//GO:0048146(positive regulation of fibroblast proliferation)//GO:0035264(multicellular organism growth)//GO:0006351(transcription, DNA-templated)//GO:0032259(methylation)//GO:0061029(eyelid development in camera-type eye)//GO:0051568(histone H3-K4 methylation)//GO:0035556(intracellular signal transduction)//GO:0006355(regulation…
ENST00000288670	FMNL2	2.79509	1.5475e-06	5.01815e-05	up	NA	GO:0005829(cytosol)	GO:0003779(actin binding)//GO:0017048(Rho GTPase binding)	GO:0030866(cortical actin cytoskeleton organization)//GO:0007010(cytoskeleton organization)//GO:0007264(small GTPase mediated signal transduction)//GO:0022604(regulation of cell morphogenesis)
ENST00000598523	GABRQ	23.1076	2.18063e-11	5.02141e-09	up	hsa04080(Neuroactive ligand-receptor interaction)//hsa04723(Retrograde endocannabinoid signaling)//hsa04727(GABAergic synapse)//hsa05032(Morphine addiction)//hsa05033(Nicotine addiction)	GO:0005886(plasma membrane)//GO:0005887(integral component of plasma membrane)//GO:1902711(GABA-A receptor complex)//GO:0043235(receptor complex)//GO:0034707(chloride channel complex)//GO:0030054(cell junction)//GO:0045211(postsynaptic membrane)	GO:0004890(GABA-A receptor activity)//GO:0005326(neurotransmitter transporter activity)//GO:0005254(chloride channel activity)//GO:0004888(transmembrane signaling receptor activity)//GO:0005230(extracellular ligand-gated ion channel activity)	GO:1902476(chloride transmembrane transport)//GO:0007268(synaptic transmission)//GO:0055085(transmembrane transport)//GO:0007165(signal transduction)//GO:0006836(neurotransmitter transport)//GO:0034220(ion transmembrane transport)
ENST00000598523	GABRQ	13.5673	2.08134e-12	9.57672e-10	up	hsa04080(Neuroactive ligand-receptor interaction)//hsa04723(Retrograde endocannabinoid signaling)//hsa04727(GABAergic synapse)//hsa05032(Morphine addiction)//hsa05033(Nicotine addiction)	GO:0005886(plasma membrane)//GO:0005887(integral component of plasma membrane)//GO:1902711(GABA-A receptor complex)//GO:0043235(receptor complex)//GO:0034707(chloride channel complex)//GO:0030054(cell junction)//GO:0045211(postsynaptic membrane)	GO:0004890(GABA-A receptor activity)//GO:0005326(neurotransmitter transporter activity)//GO:0005254(chloride channel activity)//GO:0004888(transmembrane signaling receptor activity)//GO:0005230(extracellular ligand-gated ion channel activity)	GO:1902476(chloride transmembrane transport)//GO:0007268(synaptic transmission)//GO:0055085(transmembrane transport)//GO:0007165(signal transduction)//GO:0006836(neurotransmitter transport)//GO:0034220(ion transmembrane transport)
ENST00000370278	MAGEA3	3.19099	2.14067e-10	2.36254e-08	up	NA	GO:0005783(endoplasmic reticulum)	GO:0005515(protein binding)//GO:0089720(caspase binding)	GO:0043154(negative regulation of cysteine-type endopeptidase activity involved in apoptotic process)//GO:0010955(negative regulation of protein processing)//GO:1902236(negative regulation of endoplasmic reticulum stress-induced intrinsic apoptotic signaling pathway)
ENST00000638741	CSAG2	11.7835	3.4886e-06	0.000101067	up	NA	NA	NA	GO:0042493(response to drug)
ENST00000331220	MAGEA2B	2.66559	2.31613e-10	2.47598e-08	up	NA	NA	NA	NA
ENST00000370291	CSAG1	330.641	1.24332e-12	6.79501e-10	up	NA	NA	NA	NA
ENST00000595583	MAGEA2	2.699	8.81336e-10	6.91551e-08	up	NA	GO:0005634(nucleus)//GO:0016605(PML body)	GO:0070491(repressing transcription factor binding)//GO:0042826(histone deacetylase binding)//GO:0005515(protein binding)//GO:0031625(ubiquitin protein ligase binding)	GO:0033234(negative regulation of protein sumoylation)//GO:0072331(signal transduction by p53 class mediator)//GO:0090398(cellular senescence)//GO:0006351(transcription, DNA-templated)//GO:0051443(positive regulation of ubiquitin-protein transferase activity)//GO:0000122(negative regulation of transcription from RNA polymerase II promoter)//GO:0044257(cellular protein catabolic process)//GO:19019…
ENST00000595583	MAGEA2	6.01478	4.29212e-06	0.000121194	up	NA	GO:0005634(nucleus)//GO:0016605(PML body)	GO:0070491(repressing transcription factor binding)//GO:0042826(histone deacetylase binding)//GO:0005515(protein binding)//GO:0031625(ubiquitin protein ligase binding)	GO:0033234(negative regulation of protein sumoylation)//GO:0072331(signal transduction by p53 class mediator)//GO:0090398(cellular senescence)//GO:0006351(transcription, DNA-templated)//GO:0051443(positive regulation of ubiquitin-protein transferase activity)//GO:0000122(negative regulation of transcription from RNA polymerase II promoter)//GO:0044257(cellular protein catabolic process)//GO:19019…
ENST00000599845	CSAG3	11.9154	4.87677e-06	0.000135377	up	NA	NA	NA	NA
ENST00000496811	DHX36	6.23614	1.11386e-06	3.79072e-05	up	hsa03018(RNA degradation)	GO:0016021(integral component of membrane)//GO:0070062(extracellular exosome)//GO:0005829(cytosol)//GO:0000781(chromosome, telomeric region)//GO:0005634(nucleus)//GO:0005737(cytoplasm)	GO:0002151(G-quadruplex RNA binding)//GO:0003676(nucleic acid binding)//GO:0042826(histone deacetylase binding)//GO:0008026(ATP-dependent helicase activity)//GO:0005524(ATP binding)//GO:0001047(core promoter binding)//GO:0044212(transcription regulatory region DNA binding)//GO:0004386(helicase activity)//GO:0008094(DNA-dependent ATPase activity)//GO:0051880(G-quadruplex DNA binding)//GO:0003725(d…	GO:0008152(metabolic process)//GO:0006396(RNA processing)//GO:0045087(innate immune response)//GO:0006351(transcription, DNA-templated)//GO:0032481(positive regulation of type I interferon production)//GO:0010501(RNA secondary structure unwinding)//GO:0001503(ossification)//GO:0045944(positive regulation of transcription from RNA polymerase II promoter)//GO:0009615(response to virus)//GO:0032206(…
ENST00000369462	BRCC3	3.74122	1.38142e-07	6.04218e-06	up	NA	GO:0000151(ubiquitin ligase complex)//GO:0070531(BRCA1-A complex)//GO:0000152(nuclear ubiquitin ligase complex)//GO:0070552(BRISC complex)//GO:0005654(nucleoplasm)//GO:0005634(nucleus)//GO:0005737(cytoplasm)//GO:0000922(spindle pole)	GO:0008237(metallopeptidase activity)//GO:0031593(polyubiquitin binding)//GO:0030234(enzyme regulator activity)//GO:0046872(metal ion binding)//GO:0005515(protein binding)//GO:0004843(thiol-dependent ubiquitin-specific protease activity)	GO:0031572(G2 DNA damage checkpoint)//GO:0007067(mitotic nuclear division)//GO:0070536(protein K63-linked deubiquitination)//GO:0051301(cell division)//GO:0006303(double-strand break repair via nonhomologous end joining)//GO:0045739(positive regulation of DNA repair)//GO:0010212(response to ionizing radiation)//GO:0000724(double-strand break repair via homologous recombination)//GO:0006302(double…
ENST00000427500	GBA	4.03387	6.05961e-06	0.000163251	up	hsa00511(Other glycan degradation)//hsa00600(Sphingolipid metabolism)//	GO:0005765(lysosomal membrane)//GO:0070062(extracellular exosome)//GO:0043202(lysosomal lumen)	GO:0005102(receptor binding)//GO:0005515(protein binding)//GO:0004348(glucosylceramidase activity)	GO:0023021(termination of signal transduction)//GO:0033561(regulation of water loss via skin)//GO:0050728(negative regulation of inflammatory response)//GO:0033574(response to testosterone)//GO:1903052(positive regulation of proteolysis involved in cellular protein catabolic process)//GO:0006687(glycosphingolipid metabolic process)//GO:0006680(glucosylceramide catabolic process)//GO:0071356(cellu…
ENST00000334398	TMLHE	413.7	3.31984e-09	2.10641e-07	up	hsa00310(Lysine degradation)	GO:0005739(mitochondrion)//GO:0005759(mitochondrial matrix)	GO:0005506(iron ion binding)//GO:0016702(oxidoreductase activity, acting on single donors with incorporation of molecular oxygen, incorporation of two atoms of oxygen)//GO:0031418(L-ascorbic acid binding)//GO:0050353(trimethyllysine dioxygenase activity)	GO:0055114(oxidation-reduction process)//GO:0051354(negative regulation of oxidoreductase activity)//GO:0044281(small molecule metabolic process)//GO:0009083(branched-chain amino acid catabolic process)//GO:0045329(carnitine biosynthetic process)//GO:0034641(cellular nitrogen compound metabolic process)
ENST00000334398	TMLHE	1649.9	8.1053e-12	2.52056e-09	up	hsa00310(Lysine degradation)	GO:0005739(mitochondrion)//GO:0005759(mitochondrial matrix)	GO:0005506(iron ion binding)//GO:0016702(oxidoreductase activity, acting on single donors with incorporation of molecular oxygen, incorporation of two atoms of oxygen)//GO:0031418(L-ascorbic acid binding)//GO:0050353(trimethyllysine dioxygenase activity)	GO:0055114(oxidation-reduction process)//GO:0051354(negative regulation of oxidoreductase activity)//GO:0044281(small molecule metabolic process)//GO:0009083(branched-chain amino acid catabolic process)//GO:0045329(carnitine biosynthetic process)//GO:0034641(cellular nitrogen compound metabolic process)
ENST00000368320	KHDC4	4.72003	1.83282e-06	5.81749e-05	up	NA	NA	NA	NA
ENST00000339562	NR4A2	2.08792	1.97747e-07	8.32171e-06	up	NA	GO:0005654(nucleoplasm)//GO:0005634(nucleus)//GO:0005737(cytoplasm)	GO:0008270(zinc ion binding)//GO:0008013(beta-catenin binding)//GO:0043565(sequence-specific DNA binding)//GO:0003707(steroid hormone receptor activity)//GO:0004879(RNA polymerase II transcription factor activity, ligand-activated sequence-specific DNA binding)//GO:0003677(DNA binding)//GO:0046982(protein heterodimerization activity)//GO:0001077(transcriptional activator activity, RNA polymerase …	GO:0071542(dopaminergic neuron differentiation)//GO:0021952(central nervous system projection neuron axonogenesis)//GO:0000122(negative regulation of transcription from RNA polymerase II promoter)//GO:1904948(midbrain dopaminergic neuron differentiation)//GO:0001975(response to amphetamine)//GO:0071376(cellular response to corticotropin-releasing hormone stimulus)//GO:0045444(fat cell differentia…
ENST00000461166	TIPARP	2.7811	6.87959e-08	3.22595e-06	up	NA	GO:0005634(nucleus)	GO:0046872(metal ion binding)//GO:0035326(enhancer binding)//GO:0003950(NAD+ ADP-ribosyltransferase activity)	GO:0010629(negative regulation of gene expression)//GO:0006807(nitrogen compound metabolic process)//GO:0045732(positive regulation of protein catabolic process)//GO:0008152(metabolic process)//GO:0060021(palate development)//GO:0048705(skeletal system morphogenesis)//GO:0044236(multicellular organism metabolic process)//GO:0006471(protein ADP-ribosylation)//GO:0048008(platelet-derived growth fac…
ENST00000368198	SH2D2A	9.37705	2.18475e-08	1.12754e-06	up	hsa04370(VEGF signaling pathway)	GO:0005737(cytoplasm)//GO:0005829(cytosol)	GO:0017124(SH3 domain binding)//GO:0005515(protein binding)//GO:0005070(SH3/SH2 adaptor activity)	GO:0008283(cell proliferation)//GO:0030154(cell differentiation)//GO:0009967(positive regulation of signal transduction)//GO:0048010(vascular endothelial growth factor receptor signaling pathway)//GO:0001525(angiogenesis)//GO:0007165(signal transduction)
ENST00000295927	PTX3	2.5323	2.11679e-10	2.34446e-08	up	NA	GO:0005576(extracellular region)//GO:0005615(extracellular space)	GO:0001849(complement component C1q binding)//GO:0046790(virion binding)//GO:0001872((1->3)-beta-D-glucan binding)	GO:0044869(negative regulation by host of viral exo-alpha-sialidase activity)//GO:0045429(positive regulation of nitric oxide biosynthetic process)//GO:0045087(innate immune response)//GO:1903019(negative regulation of glycoprotein metabolic process)//GO:0008228(opsonization)//GO:0006954(inflammatory response)//GO:0046597(negative regulation of viral entry into host cell)//GO:0044871(negative reg…
ENST00000367094	TULP4	2.51884	7.75146e-10	6.21873e-08	up	NA	GO:0005622(intracellular)//GO:0005929(cilium)//GO:0005737(cytoplasm)	GO:0035091(phosphatidylinositol binding)//GO:0003700(transcription factor activity, sequence-specific DNA binding)	GO:0061512(protein localization to cilium)//GO:0035556(intracellular signal transduction)//GO:0006355(regulation of transcription, DNA-templated)//GO:0016567(protein ubiquitination)
ENST00000296786	UBLCP1	4.2191	5.69001e-07	2.12606e-05	up	NA	GO:0005730(nucleolus)//GO:0005634(nucleus)	GO:0004722(protein serine/threonine phosphatase activity)//GO:0005515(protein binding)	GO:0006470(protein dephosphorylation)
ENST00000337387	WTAP	77.728	4.29233e-06	0.000121194	up	NA	GO:0031965(nuclear membrane)//GO:0005654(nucleoplasm)//GO:0005634(nucleus)//GO:0016607(nuclear speck)//GO:0036396(MIS complex)	GO:0005515(protein binding)	GO:0008380(RNA splicing)//GO:0010467(gene expression)//GO:0007049(cell cycle)//GO:0048024(regulation of mRNA splicing, via spliceosome)//GO:0080009(mRNA methylation)//GO:0006397(mRNA processing)//GO:0000381(regulation of alternative mRNA splicing, via spliceosome)
ENST00000337387	WTAP	28.3727	8.07086e-06	0.000209433	up	NA	GO:0031965(nuclear membrane)//GO:0005654(nucleoplasm)//GO:0005634(nucleus)//GO:0016607(nuclear speck)//GO:0036396(MIS complex)	GO:0005515(protein binding)	GO:0008380(RNA splicing)//GO:0010467(gene expression)//GO:0007049(cell cycle)//GO:0048024(regulation of mRNA splicing, via spliceosome)//GO:0080009(mRNA methylation)//GO:0006397(mRNA processing)//GO:0000381(regulation of alternative mRNA splicing, via spliceosome)
ENST00000337387	WTAP	2.93324	2.12511e-06	6.60322e-05	up	NA	GO:0031965(nuclear membrane)//GO:0005654(nucleoplasm)//GO:0005634(nucleus)//GO:0016607(nuclear speck)//GO:0036396(MIS complex)	GO:0005515(protein binding)	GO:0008380(RNA splicing)//GO:0010467(gene expression)//GO:0007049(cell cycle)//GO:0048024(regulation of mRNA splicing, via spliceosome)//GO:0080009(mRNA methylation)//GO:0006397(mRNA processing)//GO:0000381(regulation of alternative mRNA splicing, via spliceosome)
ENST00000320767	ARL14	1365.9	9.21867e-13	5.75436e-10	up	NA	GO:0016023(cytoplasmic, membrane-bounded vesicle)	GO:0005515(protein binding)//GO:0005525(GTP binding)	GO:0007264(small GTPase mediated signal transduction)
ENST00000263642	IFIH1	7.47807	1.13889e-07	5.09784e-06	up	hsa04622(RIG-I-like receptor signaling pathway)//hsa05161(Hepatitis B)//hsa05162(Measles)//hsa05164(Influenza A)//hsa05168(Herpes simplex infection)	GO:0005634(nucleus)//GO:0005829(cytosol)	GO:0008270(zinc ion binding)//GO:0003727(single-stranded RNA binding)//GO:0005524(ATP binding)//GO:0004386(helicase activity)//GO:0003725(double-stranded RNA binding)//GO:0043021(ribonucleoprotein complex binding)//GO:0005515(protein binding)//GO:0003677(DNA binding)	GO:0045087(innate immune response)//GO:0032480(negative regulation of type I interferon production)//GO:0039528(cytoplasmic pattern recognition receptor signaling pathway in response to virus)//GO:0016925(protein sumoylation)//GO:0009597(detection of virus)//GO:0016032(viral process)//GO:0009615(response to virus)//GO:0032728(positive regulation of interferon-beta production)//GO:0034344(regulati…
ENST00000263642	IFIH1	5.68039	2.39354e-07	9.84101e-06	up	hsa04622(RIG-I-like receptor signaling pathway)//hsa05161(Hepatitis B)//hsa05162(Measles)//hsa05164(Influenza A)//hsa05168(Herpes simplex infection)	GO:0005634(nucleus)//GO:0005829(cytosol)	GO:0008270(zinc ion binding)//GO:0003727(single-stranded RNA binding)//GO:0005524(ATP binding)//GO:0004386(helicase activity)//GO:0003725(double-stranded RNA binding)//GO:0043021(ribonucleoprotein complex binding)//GO:0005515(protein binding)//GO:0003677(DNA binding)	GO:0045087(innate immune response)//GO:0032480(negative regulation of type I interferon production)//GO:0039528(cytoplasmic pattern recognition receptor signaling pathway in response to virus)//GO:0016925(protein sumoylation)//GO:0009597(detection of virus)//GO:0016032(viral process)//GO:0009615(response to virus)//GO:0032728(positive regulation of interferon-beta production)//GO:0034344(regulati…
ENST00000367922	DDR2	2.08002	9.81239e-07	3.40512e-05	up	NA	GO:0005886(plasma membrane)//GO:0005887(integral component of plasma membrane)//GO:0005925(focal adhesion)//GO:0070062(extracellular exosome)	GO:0005518(collagen binding)//GO:0005524(ATP binding)//GO:0004714(transmembrane receptor protein tyrosine kinase activity)//GO:0005515(protein binding)//GO:0038062(protein tyrosine kinase collagen receptor activity)	GO:0035988(chondrocyte proliferation)//GO:0003416(endochondral bone growth)//GO:0010715(regulation of extracellular matrix disassembly)//GO:0030198(extracellular matrix organization)//GO:0018108(peptidyl-tyrosine phosphorylation)//GO:0045669(positive regulation of osteoblast differentiation)//GO:0030500(regulation of bone mineralization)//GO:0007155(cell adhesion)//GO:0031214(biomineral tissue de…
ENST00000496008	KIF25	1198.1	2.68164e-13	3.4169e-10	up	NA	GO:0005871(kinesin complex)//GO:0005874(microtubule)//GO:0005737(cytoplasm)	GO:0005524(ATP binding)//GO:0008017(microtubule binding)//GO:0016887(ATPase activity)//GO:0003777(microtubule motor activity)	GO:0010507(negative regulation of autophagy)//GO:0000070(mitotic sister chromatid segregation)//GO:0008152(metabolic process)//GO:0007018(microtubule-based movement)//GO:0006996(organelle organization)
ENST00000646385	FRMD1	3.93238	1.08279e-10	1.4762e-08	up	hsa04390(Hippo signaling pathway)	GO:0005856(cytoskeleton)	NA	NA
ENST00000646385	FRMD1	7.64662	1.25777e-08	6.86201e-07	up	hsa04390(Hippo signaling pathway)	GO:0005856(cytoskeleton)	NA	NA
ENST00000367836	GPR161	5.78231	3.98369e-07	1.55634e-05	up	NA	GO:0016021(integral component of membrane)//GO:0060170(ciliary membrane)//GO:0072372(primary cilium)//GO:0030666(endocytic vesicle membrane)//GO:0055037(recycling endosome)	GO:0004930(G-protein coupled receptor activity)	GO:0007275(multicellular organism development)//GO:1901621(negative regulation of smoothened signaling pathway involved in dorsal/ventral neural tube patterning)//GO:0007186(G-protein coupled receptor signaling pathway)//GO:0030819(positive regulation of cAMP biosynthetic process)
ENST00000272797	KLHL23	2.02714	4.85529e-06	0.000134795	up	NA	GO:0031463(Cul3-RING ubiquitin ligase complex)	GO:0004842(ubiquitin-protein transferase activity)//GO:0005515(protein binding)	GO:0016567(protein ubiquitination)
ENST00000366772	ERMARD	37.9614	3.09343e-10	3.06414e-08	up	NA	GO:0016021(integral component of membrane)//GO:0005789(endoplasmic reticulum membrane)	NA	GO:0007275(multicellular organism development)
ENST00000476287	FAM120B	7.73803	7.94241e-11	1.23766e-08	up	NA	GO:0005634(nucleus)	NA	GO:0006351(transcription, DNA-templated)//GO:0006355(regulation of transcription, DNA-templated)//GO:0030154(cell differentiation)
ENST00000476287	FAM120B	2.00361	9.7389e-10	7.49605e-08	up	NA	GO:0005634(nucleus)	NA	GO:0006351(transcription, DNA-templated)//GO:0006355(regulation of transcription, DNA-templated)//GO:0030154(cell differentiation)
ENST00000284483	TNIK	16.0968	1.06262e-08	5.88973e-07	up	NA	GO:0070062(extracellular exosome)//GO:0055037(recycling endosome)//GO:0005737(cytoplasm)//GO:0005654(nucleoplasm)//GO:0005634(nucleus)//GO:0005856(cytoskeleton)//GO:0016324(apical plasma membrane)	GO:0004672(protein kinase activity)//GO:0005524(ATP binding)//GO:0008349(MAP kinase kinase kinase kinase activity)//GO:0004674(protein serine/threonine kinase activity)//GO:0005515(protein binding)	GO:0007256(activation of JNKK activity)//GO:0007010(cytoskeleton organization)//GO:0031532(actin cytoskeleton reorganization)//GO:0035556(intracellular signal transduction)//GO:0048814(regulation of dendrite morphogenesis)//GO:0006468(protein phosphorylation)//GO:0007346(regulation of mitotic cell cycle)//GO:0042981(regulation of apoptotic process)//GO:0046777(protein autophosphorylation)//GO:003…
ENST00000351298	PLD1	14.24	1.63872e-08	8.69217e-07	up	hsa00564(Glycerophospholipid metabolism)//hsa00565(Ether lipid metabolism)//	GO:0005768(endosome)//GO:0030139(endocytic vesicle)//GO:0005789(endoplasmic reticulum membrane)//GO:0048471(perinuclear region of cytoplasm)//GO:0005794(Golgi apparatus)//GO:0005765(lysosomal membrane)//GO:0000139(Golgi membrane)//GO:0016020(membrane)//GO:0031902(late endosome membrane)//GO:0016324(apical plasma membrane)	GO:0070290(N-acylphosphatidylethanolamine-specific phospholipase D activity)//GO:0003824(catalytic activity)//GO:0035091(phosphatidylinositol binding)//GO:0005515(protein binding)//GO:0004630(phospholipase D activity)	GO:0006644(phospholipid metabolic process)//GO:0008152(metabolic process)//GO:0044281(small molecule metabolic process)//GO:0006654(phosphatidic acid biosynthetic process)//GO:0016042(lipid catabolic process)//GO:0030334(regulation of cell migration)//GO:0007264(small GTPase mediated signal transduction)//GO:0046474(glycerophospholipid biosynthetic process)//GO:0050830(defense response to Gram-po…
ENST00000311601	SH3PXD2B	2.33214	7.22198e-11	1.1587e-08	up	NA	GO:0042995(cell projection)//GO:0030054(cell junction)//GO:0002102(podosome)//GO:0005737(cytoplasm)	GO:0070273(phosphatidylinositol-4-phosphate binding)//GO:0035091(phosphatidylinositol binding)//GO:0010314(phosphatidylinositol-5-phosphate binding)//GO:0042169(SH2 domain binding)//GO:0032266(phosphatidylinositol-3-phosphate binding)//GO:0080025(phosphatidylinositol-3,5-bisphosphate binding)//GO:0005515(protein binding)	GO:0060612(adipose tissue development)//GO:0007507(heart development)//GO:0006801(superoxide metabolic process)//GO:0022617(extracellular matrix disassembly)//GO:0045600(positive regulation of fat cell differentiation)//GO:0001501(skeletal system development)//GO:0060348(bone development)//GO:0030154(cell differentiation)//GO:0001654(eye development)//GO:0071800(podosome assembly)//GO:0072657(pro…
ENST00000355235	TBC1D9B	3.87391	3.35228e-11	6.76147e-09	up	NA	GO:0016021(integral component of membrane)	GO:0005096(GTPase activator activity)//GO:0005515(protein binding)//GO:0005509(calcium ion binding)	GO:1902017(regulation of cilium assembly)//GO:0043547(positive regulation of GTPase activity)
ENST00000261951	CNOT6	3180.3	1.38975e-11	3.7165e-09	up	hsa03018(RNA degradation)	GO:0016020(membrane)//GO:0005634(nucleus)//GO:0030014(CCR4-NOT complex)//GO:0005829(cytosol)	GO:0003723(RNA binding)//GO:0004532(exoribonuclease activity)//GO:0046872(metal ion binding)//GO:0005515(protein binding)//GO:0004535(poly(A)-specific ribonuclease activity)	GO:0008284(positive regulation of cell proliferation)//GO:0035195(gene silencing by miRNA)//GO:0090503(RNA phosphodiester bond hydrolysis, exonucleolytic)//GO:0010467(gene expression)//GO:0006351(transcription, DNA-templated)//GO:0070966(nuclear-transcribed mRNA catabolic process, no-go decay)//GO:0000288(nuclear-transcribed mRNA catabolic process, deadenylation-dependent decay)//GO:2000327(posit…
ENST00000258301	STX6	5306	7.12974e-11	1.15137e-08	up	hsa04130(SNARE interactions in vesicular transport)	GO:0030136(clathrin-coated vesicle)//GO:0005886(plasma membrane)//GO:0045335(phagocytic vesicle)//GO:0005802(trans-Golgi network)//GO:0031201(SNARE complex)//GO:0048471(perinuclear region of cytoplasm)//GO:0005794(Golgi apparatus)//GO:0016021(integral component of membrane)//GO:0032588(trans-Golgi network membrane)//GO:0005769(early endosome)//GO:0043195(terminal bouton)	GO:0005484(SNAP receptor activity)//GO:0005515(protein binding)//GO:0019905(syntaxin binding)	GO:0042147(retrograde transport, endosome to Golgi)//GO:0048193(Golgi vesicle transport)//GO:0032880(regulation of protein localization)//GO:0090161(Golgi ribbon formation)//GO:1903827(regulation of cellular protein localization)//GO:0007032(endosome organization)//GO:0048278(vesicle docking)//GO:0006886(intracellular protein transport)//GO:0006906(vesicle fusion)
ENST00000427120	ABCC5	2.12543	3.79497e-07	1.48818e-05	up	hsa02010(ABC transporters)	GO:0016020(membrane)//GO:0016021(integral component of membrane)//GO:0005887(integral component of plasma membrane)//GO:0005886(plasma membrane)	GO:0005524(ATP binding)//GO:0008514(organic anion transmembrane transporter activity)//GO:0042626(ATPase activity, coupled to transmembrane movement of substances)	GO:0044281(small molecule metabolic process)//GO:0030212(hyaluronan metabolic process)//GO:0015711(organic anion transport)//GO:0005975(carbohydrate metabolic process)//GO:0055085(transmembrane transport)//GO:0006810(transport)//GO:0030213(hyaluronan biosynthetic process)//GO:0030203(glycosaminoglycan metabolic process)
ENST00000346192	IGF2BP2	4.86139	4.70503e-08	2.28016e-06	up	NA	GO:0005634(nucleus)//GO:0005856(cytoskeleton)//GO:0005737(cytoplasm)//GO:0005829(cytosol)	GO:0003730(mRNA 3'-UTR binding)//GO:0003729(mRNA binding)//GO:0000166(nucleotide binding)//GO:0048027(mRNA 5'-UTR binding)//GO:0044822(poly(A) RNA binding)//GO:0005515(protein binding)//GO:0045182(translation regulator activity)	GO:0042035(regulation of cytokine biosynthetic process)//GO:0010467(gene expression)//GO:0009653(anatomical structure morphogenesis)//GO:0051028(mRNA transport)//GO:0017148(negative regulation of translation)
ENST00000378802	CYP4V2	165.2	1.21848e-09	9.03421e-08	up	NA	GO:0016021(integral component of membrane)//GO:0005789(endoplasmic reticulum membrane)	GO:0004497(monooxygenase activity)//GO:0005506(iron ion binding)//GO:0016705(oxidoreductase activity, acting on paired donors, with incorporation or reduction of molecular oxygen)//GO:0020037(heme binding)	GO:0016125(sterol metabolic process)//GO:0006805(xenobiotic metabolic process)//GO:0044281(small molecule metabolic process)//GO:0007601(visual perception)//GO:0007603(phototransduction, visible light)//GO:0001523(retinoid metabolic process)//GO:0010430(fatty acid omega-oxidation)
ENST00000378802	CYP4V2	215.4	3.00661e-09	1.9419e-07	up	NA	GO:0016021(integral component of membrane)//GO:0005789(endoplasmic reticulum membrane)	GO:0004497(monooxygenase activity)//GO:0005506(iron ion binding)//GO:0016705(oxidoreductase activity, acting on paired donors, with incorporation or reduction of molecular oxygen)//GO:0020037(heme binding)	GO:0016125(sterol metabolic process)//GO:0006805(xenobiotic metabolic process)//GO:0044281(small molecule metabolic process)//GO:0007601(visual perception)//GO:0007603(phototransduction, visible light)//GO:0001523(retinoid metabolic process)//GO:0010430(fatty acid omega-oxidation)
ENST00000367468	PTGS2	2.73344	4.6197e-11	8.54021e-09	up	hsa00590(Arachidonic acid metabolism)//	GO:0005901(caveola)//GO:0043005(neuron projection)//GO:0043234(protein complex)//GO:0005789(endoplasmic reticulum membrane)//GO:0005788(endoplasmic reticulum lumen)//GO:0005783(endoplasmic reticulum)//GO:0005634(nucleus)//GO:0005737(cytoplasm)	GO:0004601(peroxidase activity)//GO:0042803(protein homodimerization activity)//GO:0020037(heme binding)//GO:0019899(enzyme binding)//GO:0008289(lipid binding)//GO:0004666(prostaglandin-endoperoxide synthase activity)//GO:0046872(metal ion binding)//GO:0005515(protein binding)//GO:0050473(arachidonate 15-lipoxygenase activity)	GO:0055114(oxidation-reduction process)//GO:0006769(nicotinamide metabolic process)//GO:0001516(prostaglandin biosynthetic process)//GO:0006979(response to oxidative stress)//GO:0045907(positive regulation of vasoconstriction)//GO:0051968(positive regulation of synaptic transmission, glutamatergic)//GO:0031622(positive regulation of fever generation)//GO:0050727(regulation of inflammatory respons…
ENST00000438077	BCL6	2.96361	7.04349e-09	4.08157e-07	up	hsa04068(FoxO signaling pathway)//hsa05202(Transcriptional misregulation in cancer)	GO:0005634(nucleus)//GO:0005657(replication fork)	GO:0001161(intronic transcription regulatory region sequence-specific DNA binding)//GO:0001227(transcriptional repressor activity, RNA polymerase II transcription regulatory region sequence-specific binding)//GO:0003700(transcription factor activity, sequence-specific DNA binding)//GO:0043565(sequence-specific DNA binding)//GO:0003682(chromatin binding)//GO:0000977(RNA polymerase II regulatory re…	GO:0030890(positive regulation of B cell proliferation)//GO:0000060(protein import into nucleus, translocation)//GO:0035024(negative regulation of Rho protein signal transduction)//GO:0032764(negative regulation of mast cell cytokine production)//GO:0007283(spermatogenesis)//GO:0050727(regulation of inflammatory response)//GO:0048821(erythrocyte development)//GO:0008285(negative regulation of cel…
ENST00000361150	OPA1	2639.6	4.6191e-08	2.24233e-06	up	NA	GO:0005743(mitochondrial inner membrane)//GO:0016020(membrane)//GO:0030425(dendrite)//GO:0030424(axon)//GO:0016021(integral component of membrane)//GO:0005739(mitochondrion)//GO:0005741(mitochondrial outer membrane)//GO:0031314(extrinsic component of mitochondrial inner membrane)//GO:0005654(nucleoplasm)//GO:0030061(mitochondrial crista)//GO:0005758(mitochondrial intermembrane space)//GO:0005737(…	GO:0003924(GTPase activity)//GO:0005515(protein binding)//GO:0000287(magnesium ion binding)//GO:0005525(GTP binding)	GO:0008152(metabolic process)//GO:0007005(mitochondrion organization)//GO:0090201(negative regulation of release of cytochrome c from mitochondria)//GO:1900006(positive regulation of dendrite development)//GO:0014042(positive regulation of neuron maturation)//GO:0090398(cellular senescence)//GO:0010636(positive regulation of mitochondrial fusion)//GO:0008053(mitochondrial fusion)//GO:0001843(neur…
ENST00000263955	STK17B	356.2	3.52153e-15	2.0508e-10	up	NA	GO:0005793(endoplasmic reticulum-Golgi intermediate compartment)//GO:0005634(nucleus)//GO:0005886(plasma membrane)//GO:0015629(actin cytoskeleton)	GO:0004672(protein kinase activity)//GO:0005524(ATP binding)//GO:0004674(protein serine/threonine kinase activity)	GO:0046777(protein autophosphorylation)//GO:0006468(protein phosphorylation)//GO:0006915(apoptotic process)//GO:2000271(positive regulation of fibroblast apoptotic process)//GO:0035556(intracellular signal transduction)
ENST00000263955	STK17B	3942.3	1.47835e-11	3.89518e-09	up	NA	GO:0005793(endoplasmic reticulum-Golgi intermediate compartment)//GO:0005634(nucleus)//GO:0005886(plasma membrane)//GO:0015629(actin cytoskeleton)	GO:0004672(protein kinase activity)//GO:0005524(ATP binding)//GO:0004674(protein serine/threonine kinase activity)	GO:0046777(protein autophosphorylation)//GO:0006468(protein phosphorylation)//GO:0006915(apoptotic process)//GO:2000271(positive regulation of fibroblast apoptotic process)//GO:0035556(intracellular signal transduction)
ENST00000452595	DLG1	1599.4	1.20154e-12	6.66858e-10	up	hsa04390(Hippo signaling pathway)//hsa04660(T cell receptor signaling pathway)//hsa05166(HTLV-I infection)//hsa05203(Viral carcinogenesis)	GO:0097025(MPP7-DLG1-LIN7 complex)//GO:0030054(cell junction)//GO:0035748(myelin sheath abaxonal region)//GO:0031253(cell projection membrane)//GO:0005911(cell-cell junction)//GO:0043219(lateral loop)//GO:0001772(immunological synapse)//GO:0016328(lateral plasma membrane)//GO:0014704(intercalated disc)//GO:0005794(Golgi apparatus)//GO:0008328(ionotropic glutamate receptor complex)//GO:0016323(bas…	GO:0019902(phosphatase binding)//GO:0004385(guanylate kinase activity)//GO:0015459(potassium channel regulator activity)//GO:0019901(protein kinase binding)//GO:0031434(mitogen-activated protein kinase kinase binding)//GO:0044325(ion channel binding)//GO:0004721(phosphoprotein phosphatase activity)//GO:0008092(cytoskeletal protein binding)//GO:0097016(L27 domain binding)//GO:0032947(protein compl…	GO:0046037(GMP metabolic process)//GO:0043113(receptor clustering)//GO:0007015(actin filament organization)//GO:0007163(establishment or maintenance of cell polarity)//GO:1902305(regulation of sodium ion transmembrane transport)//GO:0042110(T cell activation)//GO:0070373(negative regulation of ERK1 and ERK2 cascade)//GO:0000122(negative regulation of transcription from RNA polymerase II promoter)…
ENST00000449802	NBEAL1	135.1	1.08062e-11	3.12701e-09	up	NA	GO:0019898(extrinsic component of membrane)//GO:0012505(endomembrane system)	GO:0005543(phospholipid binding)	NA
ENST00000367188	PPP1R15B	2.4035	3.83407e-06	0.000109805	up	NA	GO:0000164(protein phosphatase type 1 complex)	GO:0004722(protein serine/threonine phosphatase activity)//GO:0005515(protein binding)	GO:1903912(negative regulation of endoplasmic reticulum stress-induced eIF2 alpha phosphorylation)//GO:1903898(negative regulation of PERK-mediated unfolded protein response)//GO:0006983(ER overload response)//GO:0042542(response to hydrogen peroxide)//GO:0070262(peptidyl-serine dephosphorylation)
ENST00000367188	PPP1R15B	2.32098	1.04563e-06	3.59565e-05	up	NA	GO:0000164(protein phosphatase type 1 complex)	GO:0004722(protein serine/threonine phosphatase activity)//GO:0005515(protein binding)	GO:1903912(negative regulation of endoplasmic reticulum stress-induced eIF2 alpha phosphorylation)//GO:1903898(negative regulation of PERK-mediated unfolded protein response)//GO:0006983(ER overload response)//GO:0042542(response to hydrogen peroxide)//GO:0070262(peptidyl-serine dephosphorylation)
ENST00000367157	NUAK2	3.43528	2.12331e-09	1.44739e-07	up	NA	GO:0005737(cytoplasm)	GO:0005524(ATP binding)//GO:0004674(protein serine/threonine kinase activity)//GO:0000287(magnesium ion binding)//GO:0005515(protein binding)	GO:0042149(cellular response to glucose starvation)//GO:0006468(protein phosphorylation)//GO:0043066(negative regulation of apoptotic process)//GO:0030036(actin cytoskeleton organization)//GO:0035556(intracellular signal transduction)//GO:0006915(apoptotic process)
ENST00000367157	NUAK2	7.67606	4.70328e-08	2.27975e-06	up	NA	GO:0005737(cytoplasm)	GO:0005524(ATP binding)//GO:0004674(protein serine/threonine kinase activity)//GO:0000287(magnesium ion binding)//GO:0005515(protein binding)	GO:0042149(cellular response to glucose starvation)//GO:0006468(protein phosphorylation)//GO:0043066(negative regulation of apoptotic process)//GO:0030036(actin cytoskeleton organization)//GO:0035556(intracellular signal transduction)//GO:0006915(apoptotic process)
ENST00000411432	METTL21A	739	2.11182e-09	1.44191e-07	up	NA	GO:0005737(cytoplasm)	GO:0030544(Hsp70 protein binding)//GO:0016279(protein-lysine N-methyltransferase activity)//GO:0005515(protein binding)//GO:0051117(ATPase binding)	GO:0043462(regulation of ATPase activity)//GO:0018022(peptidyl-lysine methylation)//GO:0006479(protein methylation)
ENST00000427836	PLEKHM3	4.42409	2.67489e-07	1.08745e-05	up	NA	GO:0005622(intracellular)	GO:0046872(metal ion binding)	GO:0035556(intracellular signal transduction)
ENST00000367029	G0S2	2.7847	2.48972e-11	5.51499e-09	up	NA	GO:0005811(lipid particle)//GO:0005739(mitochondrion)	GO:0003674(molecular_function)//GO:0005515(protein binding)	GO:0044255(cellular lipid metabolic process)//GO:2001238(positive regulation of extrinsic apoptotic signaling pathway)//GO:0044281(small molecule metabolic process)//GO:0097191(extrinsic apoptotic signaling pathway)
ENST00000491415	DIEXF	1551.9	7.02765e-11	1.13856e-08	up	NA	GO:0005730(nucleolus)//GO:0032040(small-subunit processome)//GO:0005634(nucleus)	GO:0019843(rRNA binding)//GO:0034511(U3 snoRNA binding)//GO:0005515(protein binding)//GO:0044822(poly(A) RNA binding)	GO:0007275(multicellular organism development)//GO:0000462(maturation of SSU-rRNA from tricistronic rRNA transcript (SSU-rRNA, 5.8S rRNA, LSU-rRNA))
ENST00000366992	INTS7	190.662	2.08644e-08	1.08171e-06	up	NA	GO:0005694(chromosome)//GO:0032039(integrator complex)	GO:0005515(protein binding)	GO:0071479(cellular response to ionizing radiation)//GO:0000077(DNA damage checkpoint)//GO:0016180(snRNA processing)
ENST00000373873	OBSL1	3.09149	1.50512e-06	4.9074e-05	up	NA	GO:0030018(Z disc)//GO:0031430(M band)//GO:0014704(intercalated disc)//GO:0048471(perinuclear region of cytoplasm)//GO:0005794(Golgi apparatus)//GO:1990393(3M complex)//GO:0005813(centrosome)//GO:0005737(cytoplasm)	GO:0008093(cytoskeletal adaptor activity)//GO:0005515(protein binding)	GO:0007010(cytoskeleton organization)//GO:0034067(protein localization to Golgi apparatus)//GO:0007088(regulation of mitotic nuclear division)//GO:0000226(microtubule cytoskeleton organization)//GO:0055003(cardiac myofibril assembly)//GO:0007030(Golgi organization)//GO:0050775(positive regulation of dendrite morphogenesis)
ENST00000321276	SGPP2	2.4956	2.14822e-10	2.36818e-08	up	hsa00600(Sphingolipid metabolism)//hsa04071(Sphingolipid signaling pathway)	GO:0005783(endoplasmic reticulum)//GO:0016021(integral component of membrane)//GO:0005789(endoplasmic reticulum membrane)	GO:0042392(sphingosine-1-phosphate phosphatase activity)	GO:0006670(sphingosine metabolic process)//GO:0030148(sphingolipid biosynthetic process)//GO:0006665(sphingolipid metabolic process)//GO:0016311(dephosphorylation)//GO:0044281(small molecule metabolic process)
ENST00000366777	COQ8A	4091.4	1.1885e-08	6.52104e-07	up	NA	NA	NA	NA
ENST00000614409	AGAP1	53.0256	1.86809e-13	3.14523e-10	up	hsa04144(Endocytosis)	GO:0005622(intracellular)//GO:0005737(cytoplasm)//GO:0016020(membrane)	GO:0005096(GTPase activator activity)//GO:0046872(metal ion binding)//GO:0005543(phospholipid binding)//GO:0005525(GTP binding)	GO:0015031(protein transport)//GO:0007264(small GTPase mediated signal transduction)//GO:0043547(positive regulation of GTPase activity)
ENST00000366578	ACTN2	80.1678	1.36215e-11	3.68203e-09	up	hsa04510(Focal adhesion)//hsa04520(Adherens junction)//hsa04530(Tight junction)//hsa04670(Leukocyte transendothelial migration)//hsa04810(Regulation of actin cytoskeleton)//hsa05146(Amoebiasis)//hsa05203(Viral carcinogenesis)//hsa05322(Systemic lupus erythematosus)//hsa05412(Arrhythmogenic right ventricular cardiomyopathy (ARVC))	GO:0030018(Z disc)//GO:0005886(plasma membrane)//GO:0070062(extracellular exosome)//GO:0005576(extracellular region)//GO:0031093(platelet alpha granule lumen)//GO:0030175(filopodium)//GO:0005884(actin filament)//GO:0031143(pseudopodium)//GO:0030864(cortical actin cytoskeleton)//GO:0043197(dendritic spine)//GO:0005829(cytosol)//GO:0005856(cytoskeleton)//GO:0005925(focal adhesion)	GO:0005546(phosphatidylinositol-4,5-bisphosphate binding)//GO:0008307(structural constituent of muscle)//GO:0019904(protein domain specific binding)//GO:0042803(protein homodimerization activity)//GO:0003779(actin binding)//GO:0030274(LIM domain binding)//GO:0042802(identical protein binding)//GO:0044325(ion channel binding)//GO:0051373(FATZ binding)//GO:0031432(titin binding)//GO:0030375(thyroid…	GO:0030168(platelet activation)//GO:0048011(neurotrophin TRK receptor signaling pathway)//GO:0055013(cardiac muscle cell development)//GO:0090002(establishment of protein localization to plasma membrane)//GO:2001259(positive regulation of cation channel activity)//GO:0030049(muscle filament sliding)//GO:0007268(synaptic transmission)//GO:0051695(actin filament uncapping)//GO:0000186(activation of…
ENST00000357303	ERFE	2.85893	9.08988e-07	3.18396e-05	up	NA	NA	NA	NA
ENST00000255380	CHRM3	9.06736	2.35708e-08	1.2095e-06	up	hsa04020(Calcium signaling pathway)//hsa04080(Neuroactive ligand-receptor interaction)//hsa04725(Cholinergic synapse)//hsa04742(Taste transduction)//hsa04810(Regulation of actin cytoskeleton)//hsa04911(Insulin secretion)//hsa04970(Salivary secretion)//hsa04971(Gastric acid secretion)//hsa04972(Pancreatic secretion)	GO:0043679(axon terminus)//GO:0045202(synapse)//GO:0005886(plasma membrane)//GO:0005887(integral component of plasma membrane)//GO:0032279(asymmetric synapse)//GO:0030425(dendrite)//GO:0016323(basolateral plasma membrane)//GO:0030054(cell junction)//GO:0045211(postsynaptic membrane)	GO:0004435(phosphatidylinositol phospholipase C activity)//GO:0004872(receptor activity)//GO:0016907(G-protein coupled acetylcholine receptor activity)//GO:0042166(acetylcholine binding)//GO:0008144(drug binding)//GO:0005515(protein binding)	GO:0007207(phospholipase C-activating G-protein coupled acetylcholine receptor signaling pathway)//GO:0007271(synaptic transmission, cholinergic)//GO:0050796(regulation of insulin secretion)//GO:0044281(small molecule metabolic process)//GO:0003056(regulation of vascular smooth muscle contraction)//GO:0045987(positive regulation of smooth muscle contraction)//GO:0007213(G-protein coupled acetylch…
ENST00000310397	SNED1	5.95088	4.52643e-07	1.74039e-05	up	NA	GO:0070062(extracellular exosome)	GO:0005509(calcium ion binding)	GO:0007160(cell-matrix adhesion)
ENST00000234038	PPP1R7	4.65867	1.9006e-07	8.0347e-06	up	NA	GO:0005634(nucleus)//GO:0005694(chromosome)//GO:0005737(cytoplasm)//GO:0070062(extracellular exosome)	GO:0030234(enzyme regulator activity)//GO:0008599(protein phosphatase type 1 regulator activity)//GO:0005515(protein binding)	GO:0050790(regulation of catalytic activity)//GO:0008150(biological_process)//GO:0007059(chromosome segregation)//GO:0035307(positive regulation of protein dephosphorylation)
ENST00000264819	MIER2	2.12688	2.47716e-06	7.5331e-05	down	NA	GO:0005634(nucleus)	GO:0003677(DNA binding)	GO:0006351(transcription, DNA-templated)//GO:0006355(regulation of transcription, DNA-templated)
ENST00000616316	IFITM2	16.5165	2.18186e-09	1.48218e-07	down	NA	GO:0016021(integral component of membrane)//GO:0005886(plasma membrane)	NA	GO:0045071(negative regulation of viral genome replication)//GO:0035455(response to interferon-alpha)//GO:0060337(type I interferon signaling pathway)//GO:0034341(response to interferon-gamma)//GO:0019221(cytokine-mediated signaling pathway)//GO:0051607(defense response to virus)//GO:0009607(response to biotic stimulus)//GO:0009615(response to virus)//GO:0006955(immune response)//GO:0035456(respo…
ENST00000264819	MIER2	2.54934	1.34901e-07	5.9173e-06	down	NA	GO:0005634(nucleus)	GO:0003677(DNA binding)	GO:0006351(transcription, DNA-templated)//GO:0006355(regulation of transcription, DNA-templated)
ENST00000326153	GTPBP6	2.92511	2.72555e-06	8.18309e-05	down	NA	GO:0005737(cytoplasm)	GO:0046872(metal ion binding)//GO:0005525(GTP binding)//GO:0043022(ribosome binding)
ENST00000332235	C2CD4C	580	3.35066e-11	6.76147e-09	down	NA	NA	GO:0005544(calcium-dependent phospholipid binding)//GO:0019905(syntaxin binding)//GO:0005509(calcium ion binding)//GO:0030276(clathrin binding)
ENST00000400247	RBCK1	2.40147	8.38586e-06	0.000216597	down	NA	GO:0071797(LUBAC complex)//GO:0005829(cytosol)	GO:0008270(zinc ion binding)//GO:0005080(protein kinase C binding)//GO:0003700(transcription factor activity, sequence-specific DNA binding)//GO:0043130(ubiquitin binding)//GO:0004842(ubiquitin-protein transferase activity)//GO:0016874(ligase activity)//GO:0005515(protein binding)//GO:0003690(double-stranded DNA binding)	GO:0007249(I-kappaB kinase/NF-kappaB signaling)//GO:0032088(negative regulation of NF-kappaB transcription factor activity)//GO:0043123(positive regulation of I-kappaB kinase/NF-kappaB signaling)//GO:2001238(positive regulation of extrinsic apoptotic signaling pathway)//GO:0097039(protein linear polyubiquitination)//GO:0010803(regulation of tumor necrosis factor-mediated signaling pathway)//GO:00…
ENST00000646561	CSNK2A1	2.43526	1.29493e-06	4.30739e-05	down	hsa03008(Ribosome biogenesis in eukaryotes)//hsa04064(NF-kappa B signaling pathway)//hsa04310(Wnt signaling pathway)//hsa04520(Adherens junction)//hsa04530(Tight junction)//hsa05162(Measles)//hsa05168(Herpes simplex infection)//hsa05169(Epstein-Barr virus infection)	GO:0005886(plasma membrane)//GO:0016580(Sin3 complex)//GO:0005829(cytosol)//GO:0016581(NuRD complex)//GO:0031519(PcG protein complex)//GO:0005634(nucleus)	GO:0004674(protein serine/threonine kinase activity)//GO:0004672(protein kinase activity)//GO:0047485(protein N-terminus binding)//GO:0005524(ATP binding)//GO:0051879(Hsp90 protein binding)//GO:0005515(protein binding)	GO:0008284(positive regulation of cell proliferation)//GO:0007411(axon guidance)//GO:0071174(mitotic spindle checkpoint)//GO:0030177(positive regulation of Wnt signaling pathway)//GO:0006468(protein phosphorylation)//GO:0006351(transcription, DNA-templated)//GO:0000278(mitotic cell cycle)//GO:0030307(positive regulation of cell growth)//GO:0061077(chaperone-mediated protein folding)//GO:0045732(p…
ENST00000266383	B4GALNT3	2.6374	5.73154e-06	0.000155497	down	NA	GO:0016021(integral component of membrane)//GO:0032580(Golgi cisterna membrane)	GO:0008376(acetylgalactosaminyltransferase activity)//GO:0033842(N-acetyl-beta-glucosaminyl-glycoprotein 4-beta-N-acetylgalactosaminyltransferase activity)	GO:0008152(metabolic process)
ENST00000333511	BSG	174.5	1.36507e-12	7.31664e-10	down	NA	GO:0042383(sarcolemma)//GO:0005886(plasma membrane)//GO:0005887(integral component of plasma membrane)//GO:0016020(membrane)//GO:0070062(extracellular exosome)//GO:0016021(integral component of membrane)//GO:0005739(mitochondrion)//GO:0000139(Golgi membrane)//GO:0042470(melanosome)//GO:0045121(membrane raft)//GO:0005925(focal adhesion)//GO:0002080(acrosomal membrane)	GO:0005537(mannose binding)//GO:0005515(protein binding)	GO:0042475(odontogenesis of dentin-containing tooth)//GO:0044281(small molecule metabolic process)//GO:0022617(extracellular matrix disassembly)//GO:0007596(blood coagulation)//GO:0046697(decidualization)//GO:0030198(extracellular matrix organization)//GO:0051591(response to cAMP)//GO:0046689(response to mercury ion)//GO:0050900(leukocyte migration)//GO:0007566(embryo implantation)//GO:0007166(ce…
ENST00000264555	PHRF1	2.12118	3.27389e-06	9.58452e-05	down	NA	GO:0016020(membrane)	GO:0070063(RNA polymerase binding)//GO:0008270(zinc ion binding)//GO:0019904(protein domain specific binding)	GO:0006397(mRNA processing)//GO:0006366(transcription from RNA polymerase II promoter)
ENST00000264555	PHRF1	2.02246	1.59621e-06	5.15472e-05	down	NA	GO:0016020(membrane)	GO:0070063(RNA polymerase binding)//GO:0008270(zinc ion binding)//GO:0019904(protein domain specific binding)	GO:0006397(mRNA processing)//GO:0006366(transcription from RNA polymerase II promoter)
ENST00000291074	VPS53	404.2	2.45605e-09	1.64157e-07	down	NA	GO:0055037(recycling endosome)//GO:0010008(endosome membrane)//GO:0048471(perinuclear region of cytoplasm)//GO:0005794(Golgi apparatus)//GO:1990745(EARP complex)//GO:0000938(GARP complex)	GO:0005515(protein binding)	GO:0042147(retrograde transport, endosome to Golgi)//GO:0032456(endocytic recycling)//GO:0015031(protein transport)
ENST00000362003	PCGF3	2.12105	8.74912e-06	0.000224589	down	hsa04550(Signaling pathways regulating pluripotency of stem cells)	GO:0016021(integral component of membrane)//GO:0005634(nucleus)//GO:0031519(PcG protein complex)	GO:0008270(zinc ion binding)//GO:0005515(protein binding)//GO:0046872(metal ion binding)	GO:0006351(transcription, DNA-templated)//GO:0006355(regulation of transcription, DNA-templated)
[truncated: 1,375 more rows]

## Sheet: Table S4
Table S4. Detailed information of mRNA enrichment according to mRNA-seq analysis.
[truncated: 575 more rows]

[truncated: 1 more sheets: Table S5]
